# Supplementary material for: Overexpression of A Biotic Stress-Inducible Pvgstu Gene Activates Early Protective Responses in Tobacco under Combined Heat and Drought
Source: Int J Mol Sci. 2021 Feb 26;22(5):2352. doi: 10.3390/ijms22052352 (PMC7956764; doi:10.3390/ijms22052352)
Supplement: Supplementary file 1 [file ijms-22-02352-s001.zip]

Archive with 3 entries (2 files):
- ijms-1090292-sup/
- ijms-1090292-sup/Supplementary material.docx
- ijms-1090292-sup/Transgenic DEGs Table S7.xlsx
