# Supplementary material for: Overexpression of A Biotic Stress-Inducible Pvgstu Gene Activates Early Protective Responses in Tobacco under Combined Heat and Drought
Source: Int J Mol Sci. 2021 Feb 26;22(5):2352. doi: 10.3390/ijms22052352 (PMC7956764; doi:10.3390/ijms22052352)
Supplement: Supplementary file 1 [file ijms-22-02352-s001.zip › ijms-1090292-sup/Transgenic DEGs Table S7.xlsx]

## Sheet: Table S7 Caption
Table S7. Representative differentially expressed genes (DEGs) of Pvgstu3-3 and WT plants (log2FoldChange) under: a) stress-free control (C) conditions (groups 1 vs 2, respectively); b) stress-free WT (C) vs Pvgstu3-3 at 8h under D_T (groups 1 vs 3, respectively), c) stress-free WT (C) vs Pvgstu3-3 under 48h D_T (groups 1 vs 4, respectively); and d) stress-free Pvgstu3-3 vs Pvgstu3-3 at 48h under…

## Sheet: a) WT_C vs Pvgstu3-3.4_C
Table S7. Representative differentially expressed genes (DEGs) of Pvgstu3-3.4 and WT plants (log2FoldChange) under: a) stress-free control (C) conditions (groups 1 vs 2, respectively); b) stress-free WT (C) vs Pvgstu3-3 at 8h under D_T (groups 1 vs 3, respectively), c) stress-free WT (C) vs Pvgstu3-3.4 under 48h D_T (groups 1 vs 4, respectively); and d) stress-free Pvgstu3-3.4 vs Pvgstu3-3.4 at 4…
GeneID	Length	Log2FoldChange (WT_C/Pvgstu3-3.4_C)	Probability	Up/Down-Regulation (WT_C/Pvgstu3-3.4_C)	Symbol	Cellular Component	Molecular Function	Biological Process	Kegg Orthology	Nr Description
107807601	1165	8.75503	0.996701	Up	LOC107807601	NA	GO:0004553//hydrolase activity, hydrolyzing O-glycosyl compounds;GO:0043167//ion binding	GO:0006026//aminoglycan catabolic process	K01183//chitinase [EC:3.2.1.14]	gi|698427662|ref|XP_009788613.1|//PREDICTED: basic endochitinase [Nicotiana sylvestris]
107789477	918	7.82655	0.988329	Up	LOC107789477	NA	NA	NA	NA	gi|698467300|ref|XP_009783101.1|//PREDICTED: uncharacterized protein LOC104231748 [Nicotiana sylvestris]
BGI_novel_G013450	611	10.4707	0.987167	Up	NA	NA	NA	NA	NA
BGI_novel_G029405	1386	5.92881	0.986483	Up	NA	NA	NA	NA	K19893//glucan endo-1,3-beta-glucosidase 5/6 [EC:3.2.1.39]	XP_019577237.1//PREDICTED: glucan endo-1,3-beta-glucosidase 13-like [Rhinolophus sinicus]
107773047	1916	10.2372	0.984678	Up	LOC107773047	NA	GO:0043167//ion binding;GO:0016798//hydrolase activity, acting on glycosyl bonds	GO:0044238//primary metabolic process	K15429//tRNA (guanine37-N1)-methyltransferase [EC:2.1.1.228];K19893//glucan endo-1,3-beta-glucosidase 5/6 [EC:3.2.1.39]	gi|698494103|ref|XP_009793269.1|//PREDICTED: glucan endo-1,3-beta-glucosidase 8-like [Nicotiana sylvestris]
BGI_novel_G025841	2525	5.53539	0.976544	Up	NA	NA	NA	NA	K00430//peroxidase [EC:1.11.1.7]	XP_019578515.1//PREDICTED: peroxidase 50 [Rhinolophus sinicus]
BGI_novel_G035327	1477	5.37504	0.975787	Up	NA	NA	NA	NA	K21594//translation factor GUF1, mitochondrial [EC:3.6.5.-]	CEL92887.1//unnamed protein product [Vitrella brassicaformis CCMP3155]
107808770	592	6.30834	0.9753	Up	LOC107808770	GO:0043231//intracellular membrane-bounded organelle	NA	GO:0006950//response to stress	K13449//null	gi|698517842|ref|XP_009803803.1|//PREDICTED: pathogenesis-related protein 1C-like [Nicotiana sylvestris]
BGI_novel_G031532	472	5.72792	0.973806	Up	NA	NA	NA	NA	NA	XP_019577237.1//PREDICTED: glucan endo-1,3-beta-glucosidase 13-like [Rhinolophus sinicus]
BGI_novel_G023126	1835	5.087	0.970891	Up	NA	NA	NA	NA	NA
107766873	873	5.58568	0.97031	Up	LOC107766873	NA	NA	NA	NA	gi|871487|emb|CAA58731.1|//PAR-1b [Nicotiana tabacum]
BGI_novel_G001726	645	9.15861	0.966036	Up	NA	NA	NA	NA	NA
107807832	781	7.58996	0.966004	Up	LOC107807832	GO:0043231//intracellular membrane-bounded organelle	NA	GO:0006950//response to stress	K13449//null	gi|697113872|ref|XP_009610821.1|//PREDICTED: pathogenesis-related protein 1B [Nicotiana tomentosiformis]
107768467	2218	4.70671	0.962612	Up	LOC107768467	GO:0044464//cell part	NA	GO:0015833//peptide transport	K14638//solute carrier family 15 (peptide/histidine transporter), member 3/4	gi|697173519|ref|XP_009595683.1|//PREDICTED: protein NRT1/ PTR FAMILY 7.3-like [Nicotiana tomentosiformis]
107772493	1520	6.36632	0.961917	Up	LOC107772493	NA	GO:0016160//amylase activity;GO:0043167//ion binding	GO:0005976//polysaccharide metabolic process	K01177//null	gi|698516055|ref|XP_009802914.1|//PREDICTED: beta-amylase 3, chloroplastic-like [Nicotiana sylvestris]
107830487	1283	4.04463	0.96145	Up	LOC107830487	NA	GO:0016209//antioxidant activity;GO:0005506//iron ion binding;GO:0003824//catalytic activity	GO:0042743//hydrogen peroxide metabolic process;GO:0006950//response to stress	K00430//peroxidase [EC:1.11.1.7]	gi|129837|sp|P11965.1|PERX_TOBAC//RecName: Full=Lignin-forming anionic peroxidase; AltName: Full=TOPA; Flags: Precursor
BGI_novel_G026990	673	4.26399	0.960724	Up	NA	NA	NA	NA	NA
BGI_novel_G015158	1542	8.93811	0.960579	Up	NA	NA	NA	NA	NA
BGI_novel_G013257	1184	8.93517	0.960517	Up	NA	NA	NA	NA	K15730//cytosolic prostaglandin-E synthase [EC:5.3.99.3]	CDJ45707.1//p23 co-chaperone, putative [Eimeria brunetti]
107806322	2947	8.93369	0.960517	Up	LOC107806322	NA	GO:0016702//oxidoreductase activity, acting on single donors with incorporation of molecular oxygen, incorporation of two atoms of oxygen;GO:0046914//transition metal ion binding	GO:0006633//fatty acid biosynthetic process	K15718//linoleate 9S-lipoxygenase [EC:1.13.11.58]	gi|899344|emb|CAA58859.1|//lipoxygenase [Nicotiana tabacum]
BGI_novel_G031353	711	8.92035	0.960174	Up	NA	NA	NA	NA	NA	XP_019578095.1//PREDICTED: probable 2-oxoglutarate-dependent dioxygenase At3g111800 [Rhinolophus sinicus]
107771086	1713	8.86573	0.958566	Up	LOC107771086	NA	NA	NA	K15406//null;K20098//DNA excision repair protein ERCC-6-like 2 [EC:3.6.4.-]	gi|698464375|ref|XP_009782424.1|//PREDICTED: O-acyltransferase WSD1-like isoform X1 [Nicotiana sylvestris]
107827030	1202	5.11759	0.95838	Up	LOC107827030	NA	NA	NA	K12581//CCR4-NOT transcription complex subunit 7/8;K13126//polyadenylate-binding protein;K01054//acylglycerol lipase [EC:3.1.1.23]	gi|697105946|ref|XP_009606805.1|//PREDICTED: putative NAC domain-containing protein 94 [Nicotiana tomentosiformis]
107764332	1577	8.85487	0.958286	Up	LOC107764332	NA	NA	NA	NA	gi|698481803|ref|XP_009787860.1|//PREDICTED: F-box/FBD/LRR-repeat protein At1g13570-like [Nicotiana sylvestris]
107801909	468	6.62498	0.958037	Up	LOC107801909	NA	NA	NA	NA	gi|698482996|ref|XP_009788387.1|//PREDICTED: uncharacterized protein LOC104236206, partial [Nicotiana sylvestris]
107797088	1564	4.92227	0.956948	Up	LOC107797088	NA	NA	NA	K07456//null;K04714//shingomyelin synthase [EC:2.7.8.27]	gi|698546888|ref|XP_009767861.1|//PREDICTED: phosphatidylinositol:ceramide inositolphosphotransferase 1-like isoform X3 [Nicotiana sylvestris];gi|698546882|ref|XP_009767859.1|//PREDICTED: phosphatidylinositol:ceramide inositolphosphotransferase 1-like isoform X1 [Nicotiana sylvestris]
BGI_novel_G007630	2095	6.18417	0.956222	Up	NA	NA	NA	NA	NA	XP_019576792.1//PREDICTED: phosphatidylinositol:ceramide inositolphosphotransferase 2 [Rhinolophus sinicus]
107763587	482	8.77972	0.95618	Up	LOC107763587	NA	NA	NA	NA	gi|698482996|ref|XP_009788387.1|//PREDICTED: uncharacterized protein LOC104236206, partial [Nicotiana sylvestris]
107800257	1356	4.35496	0.955724	Up	LOC107800257	NA	NA	NA	K10775//phenylalanine ammonia-lyase [EC:4.3.1.24]	gi|698526230|ref|XP_009759945.1|//PREDICTED: phenylalanine ammonia-lyase G4-like [Nicotiana sylvestris]
107827898	1668	5.32531	0.955008	Up	LOC107827898	NA	NA	NA	K13407//null	gi|697107467|ref|XP_009607568.1|//PREDICTED: cytochrome P450 94B3-like [Nicotiana tomentosiformis]
107800782	1783	3.89388	0.954676	Up	LOC107800782	NA	GO:0005506//iron ion binding;GO:0016491//oxidoreductase activity	GO:0008152//metabolic process	K09755//ferulate-5-hydroxylase [EC:1.14.-.-]	gi|698486384|ref|XP_009789924.1|//PREDICTED: cytochrome P450 84A1-like [Nicotiana sylvestris]
107820469	1298	6.23522	0.951751	Up	LOC107820469	NA	NA	NA	K19891//null	gi|697101228|ref|XP_009595038.1|//PREDICTED: glucan endo-1,3-beta-glucosidase 13-like [Nicotiana tomentosiformis]
BGI_novel_G020620	2492	7.65464	0.951636	Up	NA	NA	NA	NA	K09228//KRAB domain-containing zinc finger protein	CEO94332.1//hypothetical protein PBRA_000117 [Plasmodiophora brassicae]
107815251	381	5.02901	0.950931	Up	LOC107815251	NA	NA	NA	NA	gi|698463534|ref|XP_009782239.1|//PREDICTED: uncharacterized protein LOC104231015 [Nicotiana sylvestris]
107763757	1485	4.15948	0.950402	Up	LOC107763757	NA	NA	NA	NA	NA
107763263	701	8.60548	0.950329	Up	LOC107763263	GO:0043231//intracellular membrane-bounded organelle	NA	GO:0006950//response to stress	K13449//null	gi|698551136|ref|XP_009769213.1|//PREDICTED: pathogenesis-related protein 1C [Nicotiana sylvestris]
BGI_novel_G038316	2353	4.49432	0.949572	Up	NA	NA	NA	NA	NA	XP_019577899.1//PREDICTED: alpha-barbatene synthase-like, partial [Rhinolophus sinicus]
107773095	2589	7.59246	0.949344	Up	LOC107773095	NA	GO:0016160//amylase activity;GO:0043167//ion binding	GO:0005976//polysaccharide metabolic process	K01177//null	gi|698516055|ref|XP_009802914.1|//PREDICTED: beta-amylase 3, chloroplastic-like [Nicotiana sylvestris]
107827240	2313	5.84549	0.949313	Up	LOC107827240	NA	NA	NA	K04733//interleukin-1 receptor-associated kinase 4 [EC:2.7.11.1];K00276//primary-amine oxidase [EC:1.4.3.21]	gi|697160379|ref|XP_009588962.1|//PREDICTED: G-type lectin S-receptor-like serine/threonine-protein kinase RLK1 isoform X1 [Nicotiana tomentosiformis]
107792575	1276	3.49022	0.949022	Up	LOC107792575	NA	GO:0016209//antioxidant activity;GO:0005506//iron ion binding;GO:0003824//catalytic activity	GO:0042743//hydrogen peroxide metabolic process;GO:0006950//response to stress	K00430//peroxidase [EC:1.11.1.7]	gi|697133576|ref|XP_009620837.1|//PREDICTED: lignin-forming anionic peroxidase [Nicotiana tomentosiformis]
107764581	1464	3.82112	0.948887	Up	LOC107764581	NA	NA	NA	K13754//solute carrier family 24 (sodium/potassium/calcium exchanger), member 6	gi|698523747|ref|XP_009758687.1|//PREDICTED: cation/calcium exchanger 1-like [Nicotiana sylvestris]
107759842	1916	3.77216	0.948597	Up	LOC107759842	NA	NA	NA	K02984//small subunit ribosomal protein S3Ae;K13420//null	gi|698493987|ref|XP_009793223.1|//PREDICTED: uncharacterized protein At4g06744-like [Nicotiana sylvestris]
107791364	465	3.47794	0.948587	Up	LOC107791364	NA	NA	NA	NA	NA
107797939	974	3.90404	0.948545	Up	LOC107797939	NA	NA	NA	K14516//null	gi|697105246|ref|XP_009606435.1|//PREDICTED: LOW QUALITY PROTEIN: ethylene-responsive transcription factor 1B-like [Nicotiana tomentosiformis]
107799285	1239	4.00628	0.9484	Up	LOC107799285	NA	NA	NA	NA	gi|698455997|ref|XP_009780516.1|//PREDICTED: uncharacterized protein LOC104229567 [Nicotiana sylvestris]
107812750	5023	8.55075	0.948306	Up	LOC107812750	NA	NA	NA	K19613//leucine-rich repeat protein SHOC2;K13457//null	gi|698474787|ref|XP_009784830.1|//PREDICTED: disease resistance protein RPM1-like [Nicotiana sylvestris]
107810929	986	4.39232	0.948213	Up	LOC107810929	NA	NA	NA	K09286//EREBP-like factor	gi|698518970|ref|XP_009804349.1|//PREDICTED: ethylene-responsive transcription factor ERF106 [Nicotiana sylvestris]
BGI_novel_G019401	1554	4.24259	0.948037	Up	NA	GO:0005737//cytoplasm	GO:0008474//palmitoyl-(protein) hydrolase activity;GO:0052689//carboxylic ester hydrolase activity	GO:0002084//protein depalmitoylation	K06130//lysophospholipase II [EC:3.1.1.5]	XP_969230.1//PREDICTED: acyl-protein thioesterase 1 [Tribolium castaneum]
BGI_novel_G011268	4471	5.96413	0.947974	Up	NA	NA	NA	NA	NA
107778270	2259	4.59077	0.947456	Up	LOC107778270	GO:0044464//cell part	NA	GO:0015833//peptide transport	K14638//solute carrier family 15 (peptide/histidine transporter), member 3/4	gi|698528819|ref|XP_009761241.1|//PREDICTED: protein NRT1/ PTR FAMILY 7.3-like [Nicotiana sylvestris]
107790569	1213	4.32032	0.947269	Up	LOC107790569	NA	NA	NA	K15382//solute carrier family 50 (sugar transporter)	gi|698481255|ref|XP_009787633.1|//PREDICTED: bidirectional sugar transporter N3-like [Nicotiana sylvestris]
107778396	1117	4.92837	0.947196	Up	LOC107778396	NA	NA	NA	NA	gi|697182049|ref|XP_009600025.1|//PREDICTED: uncharacterized protein LOC104095574 [Nicotiana tomentosiformis]
107828362	5116	3.86741	0.947051	Up	LOC107828362	GO:0044464//cell part	GO:0032559//adenyl ribonucleotide binding;GO:0017111//nucleoside-triphosphatase activity	GO:0009207//purine ribonucleoside triphosphate catabolic process	K05681//ATP-binding cassette, subfamily G (WHITE), member 2	gi|698557765|ref|XP_009771113.1|//PREDICTED: ABC transporter G family member 35-like [Nicotiana sylvestris]
107766030	1713	4.55854	0.9459	Up	LOC107766030	NA	NA	NA	K13407//null	gi|697191849|ref|XP_009604998.1|//PREDICTED: cytochrome P450 94B3-like [Nicotiana tomentosiformis]
BGI_novel_G015278	2234	5.08348	0.945713	Up	NA	NA	NA	NA	K09754//coumaroylquinate(coumaroylshikimate) 3'-monooxygenase [EC:1.14.13.36];K07418//cytochrome P450 family 2 subfamily J [EC:1.14.14.1];K09755//ferulate-5-hydroxylase [EC:1.14.-.-]	XP_019576658.1//PREDICTED: cytochrome P450 98A3, partial [Rhinolophus sinicus]
BGI_novel_G029691	1944	4.93198	0.945578	Up	NA	NA	GO:0004568//chitinase activity	GO:0006032//chitin catabolic process;GO:0016998//cell wall macromolecule catabolic process;GO:0005975//carbohydrate metabolic process	K20547//basic endochitinase B [EC:3.2.1.14];K01183//chitinase [EC:3.2.1.14]	XP_019578176.1//PREDICTED: endochitinase CH25 [Rhinolophus sinicus]
107773070	1365	3.88381	0.945339	Up	LOC107773070	NA	GO:0046914//transition metal ion binding;GO:0003824//catalytic activity	GO:0008152//metabolic process	K04125//null	gi|697129995|ref|XP_009619059.1|//PREDICTED: gibberellin 2-beta-dioxygenase 1-like [Nicotiana tomentosiformis]
BGI_novel_G004879	2707	5.89828	0.945256	Up	NA	NA	NA	NA	K14963//COMPASS component SWD3	ETO34195.1//WD-40 repeat-containing protein [Reticulomyxa filosa]
BGI_novel_G007622	5158	6.91886	0.945039	Up	NA	NA	NA	NA	NA	XP_010160950.1//PREDICTED: uncharacterized protein LOC104520842 [Antrostomus carolinensis]
107794802	714	4.66369	0.944748	Up	LOC107794802	NA	NA	NA	K13464//jasmonate ZIM domain-containing protein	gi|697137170|ref|XP_009622676.1|//PREDICTED: protein TIFY 5A-like [Nicotiana tomentosiformis]
BGI_novel_G032010	493	3.33063	0.944385	Up	NA	NA	NA	NA	NA
107767006	1117	3.67969	0.944157	Up	LOC107767006	NA	GO:0003824//catalytic activity	NA	K06130//lysophospholipase II [EC:3.1.1.5]	gi|697160880|ref|XP_009589216.1|//PREDICTED: acyl-protein thioesterase 2-like [Nicotiana tomentosiformis]
107816418	4994	4.10232	0.942704	Up	LOC107816418	NA	NA	NA	NA	gi|697128427|ref|XP_009618265.1|//PREDICTED: uncharacterized protein LOC104110467 [Nicotiana tomentosiformis]
107768690	1724	4.20685	0.942207	Up	LOC107768690	NA	NA	NA	K09754//coumaroylquinate(coumaroylshikimate) 3'-monooxygenase [EC:1.14.13.36]	gi|698556918|ref|XP_009770887.1|//PREDICTED: cytochrome P450 98A2-like isoform X1 [Nicotiana sylvestris];gi|698556922|ref|XP_009770888.1|//PREDICTED: cytochrome P450 98A2-like isoform X2 [Nicotiana sylvestris]
107794477	1003	3.27504	0.942175	Up	LOC107794477	NA	NA	GO:0006950//response to stress	K14297//nuclear pore complex protein Nup98-Nup96;K12173//BRCA1-A complex subunit BRE	gi|697160855|ref|XP_009589206.1|//PREDICTED: osmotin-like protein [Nicotiana tomentosiformis]
107820357	1101	3.42925	0.941885	Up	LOC107820357	NA	NA	NA	NA	gi|698578561|ref|XP_009776787.1|//PREDICTED: uncharacterized protein LOC104226471 [Nicotiana sylvestris]
BGI_novel_G035409	360	8.36632	0.940879	Up	NA	NA	NA	NA	K12878//THO complex subunit 1	CAX75431.1//putative UDP-galactose-4-epimerase [Schistosoma japonicum]
107832117	789	3.227	0.940806	Up	LOC107832117	NA	NA	NA	K03686//molecular chaperone DnaJ	gi|698473037|ref|XP_009784395.1|//PREDICTED: chaperone protein dnaJ 11, chloroplastic [Nicotiana sylvestris]
107827627	2241	5.96578	0.940484	Up	LOC107827627	NA	NA	NA	K09286//EREBP-like factor	gi|697105633|ref|XP_009606637.1|//PREDICTED: ethylene-responsive transcription factor ABR1-like [Nicotiana tomentosiformis]
107783534	2472	3.22889	0.939717	Up	LOC107783534	NA	NA	NA	K13199//plasminogen activator inhibitor 1 RNA-binding protein;K01183//chitinase [EC:3.2.1.14]	gi|124358348|gb|ABG37022.1|//serine protease [Nicotiana tabacum]
107810714	744	3.6959	0.939447	Up	LOC107810714	NA	GO:0004866//endopeptidase inhibitor activity	GO:0010466//negative regulation of peptidase activity	NA	gi|698565774|ref|XP_009773337.1|//PREDICTED: metallocarboxypeptidase inhibitor-like [Nicotiana sylvestris]
BGI_novel_G006205	1998	4.01825	0.939426	Up	NA	NA	GO:0016829//lyase activity	NA	K10775//phenylalanine ammonia-lyase [EC:4.3.1.24]	XP_019575956.1//PREDICTED: phenylalanine ammonia-lyase 1 [Rhinolophus sinicus]
BGI_novel_G032917	2263	3.83794	0.939105	Up	NA	GO:0005623//cell	GO:0050661//NADP binding;GO:0009055//electron transfer activity;GO:0050660//flavin adenine dinucleotide binding;GO:0004362//glutathione-disulfide reductase activity	GO:0006749//glutathione metabolic process;GO:0045454//cell redox homeostasis	K00383//glutathione reductase (NADPH) [EC:1.8.1.7]	XP_004338246.1//glutathionedisulfide reductase [Acanthamoeba castellanii str. Neff]
BGI_novel_G035015	743	8.32643	0.939053	Up	NA	NA	NA	NA	K20557//transcription factor VIP1	XP_019577442.1//PREDICTED: transcription factor VIP1-like [Rhinolophus sinicus]
BGI_novel_G003480	989	6.14568	0.938959	Up	NA	NA	NA	NA	K13416//brassinosteroid insensitive 1-associated receptor kinase 1 [EC:2.7.10.1 2.7.11.1]	XP_019576870.1//PREDICTED: LOW QUALITY PROTEIN: receptor-like protein 12, partial [Rhinolophus sinicus]
BGI_novel_G022305	1648	6.14568	0.938959	Up	NA	NA	NA	NA	NA	CEM24371.1//unnamed protein product [Vitrella brassicaformis CCMP3155]
107789692	2189	3.32471	0.938648	Up	LOC107789692	NA	NA	NA	K11155//diacylglycerol O-acyltransferase 1 [EC:2.3.1.20 2.3.1.75 2.3.1.76]	gi|697178879|ref|XP_009598420.1|//PREDICTED: diacylglycerol O-acyltransferase 1-like [Nicotiana tomentosiformis]
BGI_novel_G033537	3296	8.31515	0.938555	Up	NA	NA	NA	NA	NA	XP_019578553.1//PREDICTED: uncharacterized protein LOC109442724, partial [Rhinolophus sinicus]
BGI_novel_G025882	2839	8.31061	0.93843	Up	NA	NA	GO:0005524//ATP binding;GO:0004672//protein kinase activity	NA	K15504//serine/threonine-protein phosphatase 6 regulatory ankyrin repeat subunit C	XP_014149287.1//TKL protein kinase [Sphaeroforma arctica JP610]
BGI_novel_G004237	2177	4.74784	0.938316	Up	NA	NA	GO:0003676//nucleic acid binding	NA	K16734//SAC3 domain-containing protein 1	XP_013758087.1//hypothetical protein AMSG_05013 [Thecamonas trahens ATCC 50062]
BGI_novel_G015277	2217	3.89391	0.937549	Up	NA	NA	NA	NA	K09754//coumaroylquinate(coumaroylshikimate) 3'-monooxygenase [EC:1.14.13.36];K07418//cytochrome P450 family 2 subfamily J [EC:1.14.14.1];K09755//ferulate-5-hydroxylase [EC:1.14.-.-]	XP_019576658.1//PREDICTED: cytochrome P450 98A3, partial [Rhinolophus sinicus]
107817132	1168	4.65071	0.937455	Up	LOC107817132	NA	NA	NA	K13248//pyridoxal phosphate phosphatase PHOSPHO2 [EC:3.1.3.74]	gi|698511280|ref|XP_009800756.1|//PREDICTED: inorganic pyrophosphatase 1-like [Nicotiana sylvestris]
107772757	531	3.18304	0.937237	Up	LOC107772757	NA	GO:0004175//endopeptidase activity	GO:0019538//protein metabolic process	K01369//legumain [EC:3.4.22.34]	gi|697125299|ref|XP_009616670.1|//PREDICTED: vacuolar-processing enzyme-like [Nicotiana tomentosiformis]
107823981	1181	3.40724	0.937123	Up	LOC107823981	NA	NA	NA	NA	gi|697158598|ref|XP_009588059.1|//PREDICTED: uncharacterized protein At4g22758-like [Nicotiana tomentosiformis]
107777639	3134	3.57451	0.936988	Up	LOC107777639	NA	NA	GO:0006810//transport	K14794//ribosomal RNA-processing protein 12	gi|698540579|ref|XP_009765800.1|//PREDICTED: uncharacterized membrane protein YMR155W-like [Nicotiana sylvestris]
107791570	1680	4.50589	0.936719	Up	LOC107791570	NA	NA	NA	K13407//null	gi|698444594|ref|XP_009766464.1|//PREDICTED: cytochrome P450 94B3-like [Nicotiana sylvestris]
107773844	1212	4.09042	0.936542	Up	LOC107773844	NA	NA	NA	K04730//interleukin-1 receptor-associated kinase 1 [EC:2.7.11.1];K13420//null	gi|697174760|ref|XP_009596314.1|//PREDICTED: probable LRR receptor-like serine/threonine-protein kinase At3g47570 [Nicotiana tomentosiformis]
BGI_novel_G033833	3433	5.32193	0.93649	Up	NA	NA	NA	NA	NA	XP_014061780.1//PREDICTED: sericin-2-like, partial [Salmo salar]
107816122	960	3.01967	0.936324	Up	LOC107816122	NA	GO:0004866//endopeptidase inhibitor activity	GO:0051346//negative regulation of hydrolase activity	NA	gi|3913932|sp|Q40561.1|IP21_TOBAC//RecName: Full=Proteinase inhibitor type-2; AltName: Full=Proteinase inhibitor type II; Flags: Precursor
107775196	1419	3.13631	0.93593	Up	LOC107775196	NA	GO:0016209//antioxidant activity;GO:0005506//iron ion binding;GO:0003824//catalytic activity	GO:0008152//metabolic process;GO:0006950//response to stress	K00430//peroxidase [EC:1.11.1.7]	gi|698472860|ref|XP_009784349.1|//PREDICTED: peroxidase 51-like [Nicotiana sylvestris]
107830886	1274	3.93511	0.935816	Up	LOC107830886	NA	NA	NA	K09422//transcription factor MYB, plant	gi|698555896|ref|XP_009770621.1|//PREDICTED: transcription factor MYB48-like [Nicotiana sylvestris]
107818550	4446	8.24079	0.935297	Up	LOC107818550	GO:0044424//intracellular part;GO:0044425//membrane part	GO:0032559//adenyl ribonucleotide binding;GO:0004872//receptor activity	GO:0033554//cellular response to stress;GO:0012501//programmed cell death;GO:0006952//defense response;GO:0023052//signaling	K19613//leucine-rich repeat protein SHOC2	gi|698588763|ref|XP_009779558.1|//PREDICTED: TMV resistance protein N-like [Nicotiana sylvestris]
107788991	1398	2.99953	0.934457	Up	LOC107788991	NA	NA	NA	K19747//null;K05747//Wiskott-Aldrich syndrome protein;K01759//lactoylglutathione lyase [EC:4.4.1.5]	gi|697098667|ref|XP_009627866.1|//PREDICTED: uncharacterized protein LOC104118341 [Nicotiana tomentosiformis]
BGI_novel_G010265	989	7.24079	0.93426	Up	NA	GO:0016021//integral component of membrane	GO:0016705//oxidoreductase activity, acting on paired donors, with incorporation or reduction of molecular oxygen;GO:0020037//heme binding;GO:0005506//iron ion binding;GO:0004497//monooxygenase activity	NA	K15401//fatty acid omega-hydroxylase [EC:1.14.-.-]	XP_019576810.1//PREDICTED: cytochrome P450 86A1 [Rhinolophus sinicus]
107811787	776	4.4608	0.934063	Up	LOC107811787	NA	NA	NA	NA	gi|697112190|ref|XP_009609972.1|//PREDICTED: uncharacterized protein LOC104103746 [Nicotiana tomentosiformis]
BGI_novel_G001916	514	8.20701	0.93399	Up	NA	GO:0005576//extracellular region	NA	NA	K20412//peptidase inhibitor 16	XP_013074716.1//PREDICTED: pathogenesis-related protein PR-1-like [Biomphalaria glabrata]
107806904	1159	3.03729	0.933928	Up	LOC107806904	NA	NA	NA	K09338//homeobox-leucine zipper protein	gi|698572768|ref|XP_009775231.1|//PREDICTED: homeobox-leucine zipper protein HAT22-like [Nicotiana sylvestris]
107781086	1287	3.03487	0.933907	Up	LOC107781086	NA	NA	NA	K11818//null	gi|697166253|ref|XP_009591952.1|//PREDICTED: cytochrome P450 83B1-like [Nicotiana tomentosiformis]
107829205	1781	4.93748	0.933793	Up	LOC107829205	NA	NA	NA	K09286//EREBP-like factor	gi|697100188|ref|XP_009589948.1|//PREDICTED: ethylene-responsive transcription factor ABR1-like [Nicotiana tomentosiformis]
BGI_novel_G032316	1203	4.50019	0.933461	Up	NA	NA	NA	NA	K04730//interleukin-1 receptor-associated kinase 1 [EC:2.7.11.1];K13416//brassinosteroid insensitive 1-associated receptor kinase 1 [EC:2.7.10.1 2.7.11.1];K13436//pto-interacting protein 1 [EC:2.7.11.1]	XP_019577327.1//PREDICTED: PTI1-like tyrosine-protein kinase 3 [Rhinolophus sinicus]
107816453	1319	3.33694	0.933129	Up	LOC107816453	NA	GO:0016209//antioxidant activity;GO:0005506//iron ion binding;GO:0003824//catalytic activity	GO:0008152//metabolic process;GO:0006950//response to stress	K00430//peroxidase [EC:1.11.1.7]	gi|698475756|ref|XP_009785236.1|//PREDICTED: suberization-associated anionic peroxidase-like [Nicotiana sylvestris]
107800443	2466	3.25708	0.932756	Up	LOC107800443	NA	NA	NA	K13199//plasminogen activator inhibitor 1 RNA-binding protein;K01183//chitinase [EC:3.2.1.14]	gi|698544426|ref|XP_009767059.1|//PREDICTED: subtilisin-like protease [Nicotiana sylvestris]
BGI_novel_G004962	2706	8.16993	0.932206	Up	NA	NA	NA	NA	NA
BGI_novel_G022889	2158	8.16742	0.932206	Up	NA	NA	NA	NA	NA	XP_019578553.1//PREDICTED: uncharacterized protein LOC109442724, partial [Rhinolophus sinicus]
107777210	1783	3.09127	0.931687	Up	LOC107777210	NA	NA	NA	K00512//steroid 17alpha-monooxygenase / 17alpha-hydroxyprogesterone deacetylase [EC:1.14.14.19 1.14.14.32];K15472//null	gi|85068628|gb|ABC69394.1|//CYP71D47v1 [Nicotiana tabacum]
107783329	879	3.10679	0.931552	Up	LOC107783329	NA	NA	NA	K08825//dual specificity tyrosine-phosphorylation-regulated kinase 1 [EC:2.7.12.1]	gi|698517556|ref|XP_009803660.1|//PREDICTED: uncharacterized protein LOC104248996 [Nicotiana sylvestris]
107831879	1376	3.42039	0.931532	Up	LOC107831879	NA	GO:0003677//DNA binding	GO:0006351//transcription, DNA-templated	K09338//homeobox-leucine zipper protein	gi|698426382|ref|XP_009786815.1|//PREDICTED: homeobox-leucine zipper protein HAT4-like [Nicotiana sylvestris]
107767880	1039	3.01292	0.930723	Up	LOC107767880	NA	NA	NA	K13464//jasmonate ZIM domain-containing protein	gi|697161815|ref|XP_009589700.1|//PREDICTED: protein TIFY 10B-like isoform X2 [Nicotiana tomentosiformis];gi|697161813|ref|XP_009589699.1|//PREDICTED: protein TIFY 10B-like isoform X1 [Nicotiana tomentosiformis]
107781460	2948	3.6768	0.930339	Up	LOC107781460	NA	NA	NA	K04733//interleukin-1 receptor-associated kinase 4 [EC:2.7.11.1];K01183//chitinase [EC:3.2.1.14]	gi|698519692|ref|XP_009804711.1|//PREDICTED: G-type lectin S-receptor-like serine/threonine-protein kinase CES101 isoform X2 [Nicotiana sylvestris];gi|698519690|ref|XP_009804710.1|//PREDICTED: G-type lectin S-receptor-like serine/threonine-protein kinase CES101 isoform X1 [Nicotiana sylvestris]
BGI_novel_G004151	1860	4.51006	0.930193	Up	NA	NA	NA	NA	K00430//peroxidase [EC:1.11.1.7]	XP_019578366.1//PREDICTED: peroxidase 45, partial [Rhinolophus sinicus]
107787481	1740	3.16817	0.929581	Up	LOC107787481	NA	GO:0046914//transition metal ion binding;GO:0003824//catalytic activity	GO:0008152//metabolic process	K05278//flavonol synthase [EC:1.14.11.23];K05277//null	gi|698470211|ref|XP_009783758.1|//PREDICTED: flavonol synthase/flavanone 3-hydroxylase-like [Nicotiana sylvestris]
107825406	1177	3.72429	0.929042	Up	LOC107825406	GO:0031012//extracellular matrix	GO:0008422//beta-glucosidase activity;GO:0043167//ion binding	GO:0033554//cellular response to stress;GO:0044238//primary metabolic process	K19891//null	gi|4929153|gb|AAD33880.1|AF141653_1//beta-1,3-glucanase [Nicotiana tabacum]
107768547	652	4.2255	0.928845	Up	LOC107768547	NA	NA	NA	NA	NA
107830480	1376	2.85883	0.928834	Up	LOC107830480	NA	GO:0004175//endopeptidase activity	GO:0019222//regulation of metabolic process;GO:0019538//protein metabolic process	K01363//cathepsin B [EC:3.4.22.1]	gi|698480507|ref|XP_009787300.1|//PREDICTED: cathepsin B-like [Nicotiana sylvestris]
107811568	751	2.90989	0.928834	Up	LOC107811568	NA	NA	NA	K12236//transcriptional repressor NF-X1	gi|698455267|ref|XP_009780355.1|//PREDICTED: protein PHLOEM PROTEIN 2-LIKE A9-like [Nicotiana sylvestris]
107780309	1299	2.87293	0.928803	Up	LOC107780309	NA	NA	NA	K06699//proteasome activator subunit 4;K12472//epidermal growth factor receptor substrate 15	gi|698534069|ref|XP_009763757.1|//PREDICTED: BURP domain-containing protein 5-like [Nicotiana sylvestris]
107772090	1098	3.17671	0.928378	Up	LOC107772090	NA	GO:0003824//catalytic activity	NA	K06130//lysophospholipase II [EC:3.1.1.5]	gi|698568766|ref|XP_009774144.1|//PREDICTED: acyl-protein thioesterase 2-like [Nicotiana sylvestris]
107790177	1511	5.27716	0.928274	Up	LOC107790177	NA	NA	NA	K00924//null;K02882//large subunit ribosomal protein L18Ae;K01381//saccharopepsin [EC:3.4.23.25]	gi|697151018|ref|XP_009629719.1|//PREDICTED: protein ASPARTIC PROTEASE IN GUARD CELL 2-like [Nicotiana tomentosiformis]
107781088	1705	3.2963	0.92787	Up	LOC107781088	NA	NA	NA	K07410//cytochrome P450 family 1 subfamily B polypeptide 1 [EC:1.14.14.1];K07409//cytochrome P450 family 1 subfamily A polypeptide 2 [EC:1.14.14.1];K05280//null;K07408//cytochrome P450 family 1 subfamily A polypeptide 1 [EC:1.14.14.1]	gi|697166258|ref|XP_009591954.1|//PREDICTED: cytochrome P450 71A1-like [Nicotiana tomentosiformis]
107772584	948	3.29976	0.927839	Up	LOC107772584	NA	NA	NA	K04125//null;K06892//feruloyl-CoA ortho-hydroxylase [EC:1.14.11.-]	gi|697125155|ref|XP_009616591.1|//PREDICTED: 1-aminocyclopropane-1-carboxylate oxidase 5-like [Nicotiana tomentosiformis]
107831184	1500	2.92292	0.927621	Up	LOC107831184	NA	NA	NA	NA	gi|698563303|ref|XP_009772657.1|//PREDICTED: phosphatidylinositol transfer protein 1-like [Nicotiana sylvestris]
107763206	1681	6.18982	0.927206	Up	LOC107763206	NA	NA	NA	K04733//interleukin-1 receptor-associated kinase 4 [EC:2.7.11.1];K04730//interleukin-1 receptor-associated kinase 1 [EC:2.7.11.1]	gi|698487151|ref|XP_009790259.1|//PREDICTED: inactive serine/threonine-protein kinase At1g67470-like [Nicotiana sylvestris]
BGI_novel_G004048	2554	3.01443	0.927133	Up	NA	GO:0005737//cytoplasm	GO:0004674//protein serine/threonine kinase activity;GO:0005524//ATP binding;GO:0004672//protein kinase activity;GO:0004871//signal transducer activity;GO:0005525//GTP binding;GO:0005089//Rho guanyl-nucleotide exchange factor activity	GO:0030587//sorocarp development;GO:0006468//protein phosphorylation;GO:0035023//regulation of Rho protein signal transduction;GO:0035556//intracellular signal transduction	K19613//leucine-rich repeat protein SHOC2	ETO09304.1//hypothetical protein RFI_28087 [Reticulomyxa filosa]
BGI_novel_G007632	2172	8.05799	0.926656	Up	NA	GO:0016021//integral component of membrane	NA	GO:0055085//transmembrane transport	NA	XP_019576792.1//PREDICTED: phosphatidylinositol:ceramide inositolphosphotransferase 2 [Rhinolophus sinicus]
107809608	3169	3.54844	0.926355	Up	LOC107809608	NA	GO:0016787//hydrolase activity;GO:0000166//nucleotide binding	NA	K13457//null;K15078//structure-specific endonuclease subunit SLX1 [EC:3.6.1.-]	gi|698434382|ref|XP_009798868.1|//PREDICTED: disease resistance RPP13-like protein 4 [Nicotiana sylvestris]
107768560	1286	3.48331	0.92622	Up	LOC107768560	NA	NA	NA	NA	gi|698586261|ref|XP_009778866.1|//PREDICTED: uncharacterized protein LOC104228160 [Nicotiana sylvestris]
107771751	927	3.02024	0.926127	Up	LOC107771751	NA	NA	NA	NA	gi|698476550|ref|XP_009785588.1|//PREDICTED: uncharacterized protein LOC104233832 [Nicotiana sylvestris]
107762339	1204	2.87217	0.925982	Up	LOC107762339	NA	GO:0016701//oxidoreductase activity, acting on single donors with incorporation of molecular oxygen	GO:0008152//metabolic process	K06892//feruloyl-CoA ortho-hydroxylase [EC:1.14.11.-];K13229//null	gi|698500751|ref|XP_009796112.1|//PREDICTED: 1-aminocyclopropane-1-carboxylate oxidase homolog [Nicotiana sylvestris]
107762836	2025	3.08909	0.925971	Up	LOC107762836	NA	NA	NA	K18835//null;K08819//cyclin-dependent kinase 12/13 [EC:2.7.11.22 2.7.11.23];K13424//WRKY transcription factor 33	gi|698445926|ref|XP_009768533.1|//PREDICTED: probable WRKY transcription factor 3 [Nicotiana sylvestris]
107832284	1137	3.09401	0.925971	Up	LOC107832284	NA	NA	GO:0006351//transcription, DNA-templated	K14516//null	gi|697111409|ref|XP_009609579.1|//PREDICTED: ethylene-responsive transcription factor 1B-like [Nicotiana tomentosiformis]
107762275	2103	3.27706	0.925868	Up	LOC107762275	NA	NA	NA	K18875//null	gi|698519810|ref|XP_009804774.1|//PREDICTED: lipase-like PAD4 [Nicotiana sylvestris]
107817580	1306	3.38652	0.925359	Up	LOC107817580	NA	GO:0046914//transition metal ion binding;GO:0003824//catalytic activity	GO:0008152//metabolic process	K04125//null	gi|697129995|ref|XP_009619059.1|//PREDICTED: gibberellin 2-beta-dioxygenase 1-like [Nicotiana tomentosiformis]
BGI_novel_G023197	1203	7.05257	0.924944	Up	NA	NA	NA	NA	K21989//calcium permeable stress-gated cation channel	XP_019576498.1//PREDICTED: CSC1-like protein At1g69450, partial [Rhinolophus sinicus]
107814862	1359	8.01402	0.924197	Up	LOC107814862	NA	NA	NA	K01206//alpha-L-fucosidase [EC:3.2.1.51]	gi|698463649|ref|XP_009782266.1|//PREDICTED: acetylajmalan esterase-like [Nicotiana sylvestris]
107800261	1653	3.01884	0.924031	Up	LOC107800261	NA	GO:0016787//hydrolase activity	NA	K01188//beta-glucosidase [EC:3.2.1.21];K00679//null;K01206//alpha-L-fucosidase [EC:3.2.1.51];K10960//null	gi|697150191|ref|XP_009629303.1|//PREDICTED: GDSL esterase/lipase At5g55050-like [Nicotiana tomentosiformis]
107806751	636	4.20495	0.923959	Up	LOC107806751	NA	NA	NA	NA	gi|697100369|ref|XP_009590776.1|//PREDICTED: uncharacterized protein LOC104087903 isoform X1 [Nicotiana tomentosiformis]
107793405	1396	4.29502	0.923264	Up	LOC107793405	GO:0044424//intracellular part	GO:0016211//ammonia ligase activity;GO:0032559//adenyl ribonucleotide binding	GO:0006541//glutamine metabolic process;GO:0071941//nitrogen cycle metabolic process	K01915//glutamine synthetase [EC:6.3.1.2]	gi|697149599|ref|XP_009629012.1|//PREDICTED: glutamine synthetase-like [Nicotiana tomentosiformis]
107817695	638	3.90087	0.923222	Up	LOC107817695	NA	NA	NA	K08472//mlo protein	gi|698530542|ref|XP_009762093.1|//PREDICTED: MLO-like protein 7 [Nicotiana sylvestris]
BGI_novel_G014734	756	3.35634	0.922755	Up	NA	NA	NA	NA	NA
107758959	1569	3.14489	0.922745	Up	LOC107758959	NA	NA	NA	K05909//laccase [EC:1.10.3.2];K04422//mitogen-activated protein kinase kinase kinase 13 [EC:2.7.11.25];K03255//protein TIF31	gi|698588368|ref|XP_009779438.1|//PREDICTED: uncharacterized protein LOC104228647 [Nicotiana sylvestris]
107779863	1327	2.8968	0.92262	Up	LOC107779863	NA	NA	NA	K19042//E3 ubiquitin-protein ligase BOI and related proteins [EC:2.3.2.27]	gi|698534589|ref|XP_009763911.1|//PREDICTED: BOI-related E3 ubiquitin-protein ligase 1-like [Nicotiana sylvestris]
107794396	1058	3.41921	0.922475	Up	LOC107794396	NA	NA	NA	K15406//null	gi|697141683|ref|XP_009624957.1|//PREDICTED: O-acyltransferase WSD1-like [Nicotiana tomentosiformis]
107817198	1079	3.52641	0.922351	Up	LOC107817198	NA	NA	NA	K01517//manganese-dependent ADP-ribose/CDP-alcohol diphosphatase [EC:3.6.1.13 3.6.1.16 3.6.1.53]	gi|697114014|ref|XP_009610896.1|//PREDICTED: high-affinity nitrate transporter 3.1-like [Nicotiana tomentosiformis]
BGI_novel_G031862	569	3.32689	0.922091	Up	NA	NA	NA	NA	K19538//retinitis pigmentosa 1;K18626//trichohyalin;K19607//X-linked retinitis pigmentosa GTPase regulator	XP_011481229.2//cylicin-2-like [Oryzias latipes]
107829337	1530	2.8679	0.921687	Up	LOC107829337	NA	GO:0016740//transferase activity	NA	K13691//null	gi|697188359|ref|XP_009603219.1|//PREDICTED: UDP-glycosyltransferase 74E2-like [Nicotiana tomentosiformis]
107804632	1422	2.72796	0.921583	Up	LOC107804632	NA	GO:0016209//antioxidant activity;GO:0005506//iron ion binding;GO:0003824//catalytic activity	GO:0008152//metabolic process;GO:0006950//response to stress	K00430//peroxidase [EC:1.11.1.7]	gi|698534863|ref|XP_009763998.1|//PREDICTED: peroxidase 51-like [Nicotiana sylvestris]
107803828	1826	2.68462	0.921573	Up	LOC107803828	NA	GO:0008422//beta-glucosidase activity;GO:0043167//ion binding	GO:0044238//primary metabolic process	K19891//null	gi|697101228|ref|XP_009595038.1|//PREDICTED: glucan endo-1,3-beta-glucosidase 13-like [Nicotiana tomentosiformis]
107795792	1426	2.5955	0.92123	Up	LOC107795792	NA	NA	NA	K00787//farnesyl diphosphate synthase [EC:2.5.1.1 2.5.1.10]	gi|698524666|ref|XP_009759138.1|//PREDICTED: farnesyl pyrophosphate synthase 1-like [Nicotiana sylvestris]
107784003	1740	4.40133	0.920504	Up	LOC107784003	NA	NA	NA	K15639//null;K14999//cytochrome P450 family 6 [EC:1.14.-.-]	gi|697106686|ref|XP_009607163.1|//PREDICTED: cytochrome P450 CYP749A22-like [Nicotiana tomentosiformis];gi|971552763|ref|XP_006348652.2|//PREDICTED: cytochrome P450 CYP749A22-like [Solanum tuberosum]
107763851	1364	2.69802	0.920421	Up	LOC107763851	NA	NA	NA	K13464//jasmonate ZIM domain-containing protein	gi|698501261|ref|XP_009796338.1|//PREDICTED: protein TIFY 10B-like [Nicotiana sylvestris]
107791444	903	3.4457	0.919747	Up	LOC107791444	NA	NA	NA	NA	gi|697151634|ref|XP_009630043.1|//PREDICTED: wound-induced protein 1 [Nicotiana tomentosiformis]
107832337	1365	2.94811	0.919726	Up	LOC107832337	GO:0030312//external encapsulating structure;GO:0005576//extracellular region	GO:0016758//transferase activity, transferring hexosyl groups;GO:0016798//hydrolase activity, acting on glycosyl bonds	GO:0044042//glucan metabolic process	K08235//xyloglucan:xyloglucosyl transferase [EC:2.4.1.207]	gi|698501514|ref|XP_009796455.1|//PREDICTED: xyloglucan endotransglucosylase/hydrolase protein 24-like [Nicotiana sylvestris]
107819915	881	7.92184	0.919446	Up	LOC107819915	NA	NA	NA	NA	gi|698495081|ref|XP_009793691.1|//PREDICTED: abscisic acid and environmental stress-inducible protein TAS14-like [Nicotiana sylvestris]
107820810	1780	5.78136	0.919353	Up	LOC107820810	NA	GO:0046914//transition metal ion binding;GO:0003824//catalytic activity	GO:0008152//metabolic process	K05278//flavonol synthase [EC:1.14.11.23]	gi|697174057|ref|XP_009595967.1|//PREDICTED: 1-aminocyclopropane-1-carboxylate oxidase 1-like [Nicotiana tomentosiformis]
107759143	1136	2.65758	0.91928	Up	LOC107759143	GO:0043231//intracellular membrane-bounded organelle;GO:0031224//intrinsic component of membrane;GO:0031090//organelle membrane	GO:0019787//ubiquitin-like protein transferase activity;GO:0046914//transition metal ion binding	GO:0006511//ubiquitin-dependent protein catabolic process;GO:0006950//response to stress;GO:0032446//protein modification by small protein conjugation;GO:0009725//response to hormone	K10666//E3 ubiquitin-protein ligase RNF5 [EC:2.3.2.27]	gi|697146655|ref|XP_009627473.1|//PREDICTED: E3 ubiquitin-protein ligase RMA1H1-like [Nicotiana tomentosiformis]
BGI_novel_G007628	2377	3.81547	0.919156	Up	NA	NA	NA	NA	NA	XP_019576792.1//PREDICTED: phosphatidylinositol:ceramide inositolphosphotransferase 2 [Rhinolophus sinicus]
107775674	2166	2.94345	0.919073	Up	LOC107775674	GO:0044464//cell part	NA	GO:0015833//peptide transport	K14638//solute carrier family 15 (peptide/histidine transporter), member 3/4	gi|698573713|ref|XP_009775473.1|//PREDICTED: protein NRT1/ PTR FAMILY 2.13-like [Nicotiana sylvestris]
107783531	1962	4.06609	0.919073	Up	LOC107783531	GO:0031224//intrinsic component of membrane	GO:0015101//organic cation transmembrane transporter activity	GO:0015696//ammonium transport	K03320//ammonium transporter, Amt family	gi|698499772|ref|XP_009795683.1|//PREDICTED: ammonium transporter 1 member 2 [Nicotiana sylvestris]
107776717	480	2.68524	0.919052	Up	LOC107776717	GO:0043231//intracellular membrane-bounded organelle	GO:0004866//endopeptidase inhibitor activity	GO:0006950//response to stress;GO:0051346//negative regulation of hydrolase activity	NA	gi|697163113|ref|XP_009590374.1|//PREDICTED: trypsin inhibitor 1 [Nicotiana tomentosiformis]
107792216	2018	2.68629	0.918844	Up	LOC107792216	GO:0031224//intrinsic component of membrane	NA	GO:0015833//peptide transport	K14638//solute carrier family 15 (peptide/histidine transporter), member 3/4	gi|697114239|ref|XP_009611019.1|//PREDICTED: protein NRT1/ PTR FAMILY 6.3-like [Nicotiana tomentosiformis]
107775262	1946	3.25277	0.918803	Up	LOC107775262	NA	GO:0043167//ion binding;GO:0016798//hydrolase activity, acting on glycosyl bonds	GO:0044238//primary metabolic process	K15429//tRNA (guanine37-N1)-methyltransferase [EC:2.1.1.228];K19893//glucan endo-1,3-beta-glucosidase 5/6 [EC:3.2.1.39]	gi|697103962|ref|XP_009605785.1|//PREDICTED: glucan endo-1,3-beta-glucosidase 8-like [Nicotiana tomentosiformis]
BGI_novel_G030850	4400	3.34546	0.918782	Up	NA	NA	NA	NA	NA	XP_019576792.1//PREDICTED: phosphatidylinositol:ceramide inositolphosphotransferase 2 [Rhinolophus sinicus]
107759325	721	2.71264	0.918564	Up	LOC107759325	NA	NA	NA	K03671//thioredoxin 1	gi|698523046|ref|XP_009758326.1|//PREDICTED: thioredoxin H4-like [Nicotiana sylvestris]
107802452	1801	2.78491	0.91845	Up	LOC107802452	GO:0031224//intrinsic component of membrane	GO:0015101//organic cation transmembrane transporter activity	GO:0015696//ammonium transport	K07573//exosome complex component CSL4;K03320//ammonium transporter, Amt family	gi|697102741|ref|XP_009602795.1|//PREDICTED: ammonium transporter 1 member 2 [Nicotiana tomentosiformis]
107801738	2051	5.11085	0.918357	Up	LOC107801738	NA	GO:0016701//oxidoreductase activity, acting on single donors with incorporation of molecular oxygen	NA	K09840//null	gi|698468642|ref|XP_009783401.1|//PREDICTED: probable 9-cis-epoxycarotenoid dioxygenase NCED5, chloroplastic [Nicotiana sylvestris]
107819767	1452	3.40292	0.918326	Up	LOC107819767	NA	NA	NA	K18213//null	gi|698516221|ref|XP_009802993.1|//PREDICTED: protein STAY-GREEN, chloroplastic-like [Nicotiana sylvestris]
107792912	1270	3.12102	0.918232	Up	LOC107792912	NA	NA	NA	K10396//kinesin family member 5;K01206//alpha-L-fucosidase [EC:3.2.1.51]	gi|697161952|ref|XP_009589774.1|//PREDICTED: acetylajmalan esterase {ECO:0000303|PubMed:16133216}-like [Nicotiana tomentosiformis]
107821832	1241	3.29379	0.918066	Up	LOC107821832	GO:0030529//intracellular ribonucleoprotein complex	NA	GO:0010467//gene expression	K02978//small subunit ribosomal protein S27e	gi|697131178|ref|XP_009619646.1|//PREDICTED: 40S ribosomal protein S27-3-like [Nicotiana tomentosiformis]
107832548	1795	7.89785	0.917973	Up	LOC107832548	NA	NA	NA	NA	gi|698557343|ref|XP_009770998.1|//PREDICTED: putative UPF0481 protein At3g02645 [Nicotiana sylvestris]
107821897	1727	2.77108	0.917859	Up	LOC107821897	NA	NA	NA	K07456//null;K04714//shingomyelin synthase [EC:2.7.8.27]	gi|697143592|ref|XP_009625913.1|//PREDICTED: phosphatidylinositol:ceramide inositolphosphotransferase 1-like isoform X1 [Nicotiana tomentosiformis];gi|697143594|ref|XP_009625914.1|//PREDICTED: phosphatidylinositol:ceramide inositolphosphotransferase 1-like isoform X2 [Nicotiana tomentosiformis]
BGI_novel_G027121	266	3.63542	0.917848	Up	NA	NA	NA	NA	NA
107826141	1741	3.1003	0.917776	Up	LOC107826141	NA	NA	NA	K13065//null;K15400//omega-hydroxypalmitate O-feruloyl transferase [EC:2.3.1.188]	gi|698548564|ref|XP_009768370.1|//PREDICTED: acetyl-CoA-benzylalcohol acetyltransferase-like [Nicotiana sylvestris]
107764714	1598	6.38658	0.917724	Up	LOC107764714	NA	NA	NA	K14664//null	gi|697119195|ref|XP_009613546.1|//PREDICTED: IAA-amino acid hydrolase ILR1-like 2 [Nicotiana tomentosiformis]
BGI_novel_G025058	638	7.88874	0.917402	Up	NA	NA	NA	NA	NA	EKC22869.1//Protein downstream neighbor of Son [Crassostrea gigas]
BGI_novel_G008222	4094	3.98185	0.917236	Up	NA	NA	NA	NA	K19613//leucine-rich repeat protein SHOC2	CUG88565.1//GP46-like surface antigen, putative, partial [Bodo saltans]
BGI_novel_G025232	1809	3.21842	0.917102	Up	NA	NA	NA	NA	K00430//peroxidase [EC:1.11.1.7]	XP_019578366.1//PREDICTED: peroxidase 45, partial [Rhinolophus sinicus]
BGI_novel_G007851	2250	7.87652	0.91677	Up	NA	NA	NA	NA	K17964//leucine-rich PPR motif-containing protein, mitochondrial;K17710//pentatricopeptide repeat domain-containing protein 1	XP_014149573.1//hypothetical protein SARC_11811 [Sphaeroforma arctica JP610]
107768378	862	2.51576	0.916718	Up	LOC107768378	NA	NA	GO:0006950//response to stress	K13449//null	gi|697103792|ref|XP_009605696.1|//PREDICTED: basic form of pathogenesis-related protein 1-like [Nicotiana tomentosiformis]
107815292	1251	2.56556	0.916655	Up	LOC107815292	NA	GO:0030234//enzyme regulator activity	NA	K01051//pectinesterase [EC:3.1.1.11]	gi|697172066|ref|XP_009594970.1|//PREDICTED: 21 kDa protein-like [Nicotiana tomentosiformis]
107826987	525	2.52643	0.9165	Up	LOC107826987	NA	NA	NA	NA	gi|698520448|ref|XP_009757034.1|//PREDICTED: metallothionein-like protein type 3 [Nicotiana sylvestris]
107801270	1219	3.71257	0.916458	Up	LOC107801270	NA	NA	NA	K13248//pyridoxal phosphate phosphatase PHOSPHO2 [EC:3.1.3.74]	gi|697153636|ref|XP_009631067.1|//PREDICTED: inorganic pyrophosphatase 1-like [Nicotiana tomentosiformis]
107760942	805	2.94753	0.91624	Up	LOC107760942	NA	NA	NA	NA	gi|698572156|ref|XP_009775074.1|//PREDICTED: uncharacterized protein LOC104225020 [Nicotiana sylvestris]
107790175	1879	2.75805	0.916168	Up	LOC107790175	NA	NA	NA	K14209//solute carrier family 36 (proton-coupled amino acid transporter);K15015//solute carrier family 32 (vesicular inhibitory amino acid transporter)	gi|698516125|ref|XP_009802950.1|//PREDICTED: lysine histidine transporter 1-like [Nicotiana sylvestris]
107772950	644	2.5879	0.916157	Up	LOC107772950	NA	GO:0016701//oxidoreductase activity, acting on single donors with incorporation of molecular oxygen	GO:0008152//metabolic process	K06892//feruloyl-CoA ortho-hydroxylase [EC:1.14.11.-];K13229//null	gi|697145496|ref|XP_009626886.1|//PREDICTED: 1-aminocyclopropane-1-carboxylate oxidase homolog [Nicotiana tomentosiformis]
107763941	908	2.62487	0.915971	Up	LOC107763941	NA	NA	NA	K13464//jasmonate ZIM domain-containing protein	gi|698554313|ref|XP_009770182.1|//PREDICTED: protein TIFY 10B-like [Nicotiana sylvestris]
BGI_novel_G032792	2705	5.34239	0.915556	Up	NA	NA	NA	NA	K04733//interleukin-1 receptor-associated kinase 4 [EC:2.7.11.1];K13436//pto-interacting protein 1 [EC:2.7.11.1];K13416//brassinosteroid insensitive 1-associated receptor kinase 1 [EC:2.7.10.1 2.7.11.1]	XP_019577080.1//PREDICTED: probable receptor-like protein kinase At5g20050 [Rhinolophus sinicus]
BGI_novel_G028041	1389	4.18803	0.915338	Up	NA	NA	NA	NA	K05746//enabled;K05747//Wiskott-Aldrich syndrome protein	XP_014276479.1//PREDICTED: glycine-rich protein DOT1-like isoform X1 [Halyomorpha halys]
107781375	1612	7.85175	0.915328	Up	LOC107781375	NA	NA	NA	NA	gi|698493215|ref|XP_009792893.1|//PREDICTED: uncharacterized protein LOC104239866 isoform X1 [Nicotiana sylvestris]
107829059	878	2.47007	0.915328	Up	LOC107829059	NA	GO:0030234//enzyme regulator activity	NA	K01051//pectinesterase [EC:3.1.1.11]	gi|697177831|ref|XP_009597893.1|//PREDICTED: 21 kDa protein-like [Nicotiana tomentosiformis]
BGI_novel_G026261	555	2.4612	0.915307	Up	NA	NA	NA	NA	NA
107802639	701	2.51181	0.915265	Up	LOC107802639	NA	NA	NA	NA	gi|697191513|ref|XP_009604822.1|//PREDICTED: cold and drought-regulated protein CORA-like [Nicotiana tomentosiformis]
BGI_novel_G029063	3869	7.84549	0.915058	Up	NA	NA	NA	NA	K16055//trehalose 6-phosphate synthase/phosphatase [EC:2.4.1.15 3.1.3.12]	XP_019575817.1//PREDICTED: probable alpha,alpha-trehalose-phosphate synthase [UDP-forming] 7 [Rhinolophus sinicus]
107828149	2550	2.47246	0.914767	Up	LOC107828149	NA	GO:0003824//catalytic activity;GO:0005488//binding	GO:0008152//metabolic process	K10527//enoyl-CoA hydratase/3-hydroxyacyl-CoA dehydrogenase [EC:4.2.1.17 1.1.1.35 1.1.1.211]	gi|210257071|dbj|BAG80663.1|//multifunctional protein [Nicotiana tabacum];gi|698480528|ref|XP_009787311.1|//PREDICTED: peroxisomal fatty acid beta-oxidation multifunctional protein AIM1-like [Nicotiana sylvestris]
107807191	1242	2.753	0.914757	Up	LOC107807191	NA	NA	NA	K14497//protein phosphatase 2C [EC:3.1.3.16];K03553//null;K04730//interleukin-1 receptor-associated kinase 1 [EC:2.7.11.1]	gi|697131523|ref|XP_009619821.1|//PREDICTED: uncharacterized protein LOC104111757 [Nicotiana tomentosiformis]
107790669	2355	3.45824	0.914633	Up	LOC107790669	NA	NA	NA	K01953//asparagine synthase (glutamine-hydrolysing) [EC:6.3.5.4]	gi|698541867|ref|XP_009766230.1|//PREDICTED: asparagine synthetase [glutamine-hydrolyzing] [Nicotiana sylvestris]
107787812	1008	2.41216	0.914508	Up	LOC107787812	NA	NA	GO:0006950//response to stress	K14297//nuclear pore complex protein Nup98-Nup96;K12173//BRCA1-A complex subunit BRE	gi|698464258|ref|XP_009782397.1|//PREDICTED: osmotin-like protein [Nicotiana sylvestris]
107773677	3002	5.97441	0.91428	Up	LOC107773677	NA	NA	NA	K13420//null	gi|697127306|ref|XP_009617698.1|//PREDICTED: probable LRR receptor-like serine/threonine-protein kinase At3g47570 [Nicotiana tomentosiformis]
107797772	1205	2.46051	0.914186	Up	LOC107797772	NA	NA	NA	NA	gi|697110870|ref|XP_009609307.1|//PREDICTED: uncharacterized protein LOC104103128 [Nicotiana tomentosiformis]
107828324	1488	2.6638	0.914145	Up	LOC107828324	NA	NA	NA	NA	gi|698436795|ref|XP_009802523.1|//PREDICTED: remorin-like [Nicotiana sylvestris]
107819330	1992	3.52233	0.914114	Up	LOC107819330	NA	NA	NA	K15803//null	gi|698548709|ref|XP_009768422.1|//PREDICTED: (-)-germacrene D synthase-like isoform X2 [Nicotiana sylvestris]
107762651	1307	2.76993	0.914103	Up	LOC107762651	NA	NA	NA	NA	gi|697133861|ref|XP_009620977.1|//PREDICTED: uncharacterized protein LOC104112688 [Nicotiana tomentosiformis]
107810096	1063	2.56721	0.914062	Up	LOC107810096	NA	NA	NA	NA	gi|697102128|ref|XP_009599426.1|//PREDICTED: uncharacterized protein At4g22758-like [Nicotiana tomentosiformis]
107770851	1231	2.57423	0.914041	Up	LOC107770851	NA	GO:0016701//oxidoreductase activity, acting on single donors with incorporation of molecular oxygen	GO:0008152//metabolic process	K13525//transitional endoplasmic reticulum ATPase;K06892//feruloyl-CoA ortho-hydroxylase [EC:1.14.11.-];K13229//null	gi|697145496|ref|XP_009626886.1|//PREDICTED: 1-aminocyclopropane-1-carboxylate oxidase homolog [Nicotiana tomentosiformis]
107830240	1892	2.43761	0.913574	Up	LOC107830240	NA	NA	NA	K08679//UDP-glucuronate 4-epimerase [EC:5.1.3.6]	gi|697124578|ref|XP_009616292.1|//PREDICTED: UDP-glucuronate 4-epimerase 6-like [Nicotiana tomentosiformis]
107823434	882	2.34842	0.913543	Up	LOC107823434	NA	NA	NA	NA	gi|698547641|ref|XP_009768095.1|//PREDICTED: protein SSUH2 homolog [Nicotiana sylvestris]
107814975	565	2.40694	0.913471	Up	LOC107814975	NA	NA	NA	NA	gi|697150789|ref|XP_009629602.1|//PREDICTED: glycine-rich protein-like [Nicotiana tomentosiformis]
107777687	1684	5.15987	0.91346	Up	LOC107777687	NA	NA	NA	K11267//sister chromatid cohesion protein PDS5;K03083//glycogen synthase kinase 3 beta [EC:2.7.11.26]	gi|697191144|ref|XP_009604640.1|//PREDICTED: uncharacterized protein LOC104099375 [Nicotiana tomentosiformis]
107763496	1642	3.09989	0.91318	Up	LOC107763496	GO:0031224//intrinsic component of membrane	NA	GO:0051234//establishment of localization	K15283//solute carrier family 35, member E1	gi|697130345|ref|XP_009619233.1|//PREDICTED: glucose-6-phosphate/phosphate translocator 2, chloroplastic-like [Nicotiana tomentosiformis]
107773625	893	3.2075	0.913139	Up	LOC107773625	GO:0043231//intracellular membrane-bounded organelle	GO:0003677//DNA binding;GO:0001071//null	GO:0006351//transcription, DNA-templated	K16670//homeobox protein Meis2;K15613//homeobox protein Meis1	gi|698574725|ref|XP_009775738.1|//PREDICTED: homeobox protein knotted-1-like LET12 isoform X1 [Nicotiana sylvestris]
107769201	2011	2.4131	0.912848	Up	LOC107769201	NA	GO:0046872//metal ion binding;GO:0003824//catalytic activity	NA	K18117//null;K14182//null	gi|697172999|ref|XP_009595428.1|//PREDICTED: 5-epi-aristolochene synthase [Nicotiana tomentosiformis];gi|386277419|gb|AFJ04408.1|//5-epi-aristolochene synthase [Nicotiana tabacum]
107793668	1333	2.53873	0.912827	Up	LOC107793668	NA	NA	NA	K08726//soluble epoxide hydrolase / lipid-phosphate phosphatase [EC:3.3.2.10 3.1.3.76]	gi|1354849|gb|AAB02006.1|//epoxide hydrolase [Nicotiana tabacum]
107824245	1368	2.38458	0.912796	Up	LOC107824245	NA	NA	NA	K06699//proteasome activator subunit 4;K12472//epidermal growth factor receptor substrate 15	gi|697180042|ref|XP_009598995.1|//PREDICTED: BURP domain-containing protein 3-like [Nicotiana tomentosiformis]
107759604	706	2.53533	0.912796	Up	LOC107759604	NA	NA	NA	K03671//thioredoxin 1	gi|697121802|ref|XP_009614882.1|//PREDICTED: thioredoxin H2-like [Nicotiana tomentosiformis]
107790755	1318	2.3579	0.912786	Up	LOC107790755	GO:0030312//external encapsulating structure	GO:0004553//hydrolase activity, hydrolyzing O-glycosyl compounds;GO:0043167//ion binding	GO:0006026//aminoglycan catabolic process	K01183//chitinase [EC:3.2.1.14]	gi|698517302|ref|XP_009803534.1|//PREDICTED: chitotriosidase-1-like [Nicotiana sylvestris]
107765862	1542	2.46678	0.91261	Up	LOC107765862	NA	GO:0003676//nucleic acid binding	NA	K12581//CCR4-NOT transcription complex subunit 7/8;K02437//glycine cleavage system H protein;K13126//polyadenylate-binding protein;K05941//glutathione gamma-glutamylcysteinyltransferase [EC:2.3.2.15];K01054//acylglycerol lipase [EC:3.1.1.23]	gi|697096784|ref|XP_009618124.1|//PREDICTED: NAC domain-containing protein 72-like [Nicotiana tomentosiformis]
107815999	1294	2.38792	0.912568	Up	LOC107815999	NA	GO:0043169//cation binding;GO:0016641//oxidoreductase activity, acting on the CH-NH2 group of donors, oxygen as acceptor;GO:0019842//vitamin binding	GO:0003006//developmental process involved in reproduction;GO:0009692//ethylene metabolic process;GO:0006950//response to stress	K05933//aminocyclopropanecarboxylate oxidase [EC:1.14.17.4]	gi|698547864|ref|XP_009768154.1|//PREDICTED: 1-aminocyclopropane-1-carboxylate oxidase 1 [Nicotiana sylvestris]
107792398	1156	3.4502	0.912568	Up	LOC107792398	NA	NA	NA	K11975//E3 ubiquitin-protein ligase RNF144 [EC:2.3.2.27]	gi|697110691|ref|XP_009609214.1|//PREDICTED: probable E3 ubiquitin-protein ligase RNF217 [Nicotiana tomentosiformis]
107797318	1871	2.61238	0.911873	Up	LOC107797318	NA	NA	NA	K03252//translation initiation factor 3 subunit C;K19995//secretory carrier-associated membrane protein	gi|697153783|ref|XP_009631143.1|//PREDICTED: uncharacterized protein LOC104120968 [Nicotiana tomentosiformis]
107824158	1818	2.51865	0.911728	Up	LOC107824158	NA	NA	NA	NA	gi|156763846|emb|CAO99125.1|//putative esterase [Nicotiana tabacum]
107819422	1607	3.54476	0.911686	Up	LOC107819422	NA	GO:0016787//hydrolase activity	NA	K14497//protein phosphatase 2C [EC:3.1.3.16]	gi|698558284|ref|XP_009771243.1|//PREDICTED: probable protein phosphatase 2C 51 [Nicotiana sylvestris]
107807349	1604	2.43529	0.911645	Up	LOC107807349	NA	GO:0004175//endopeptidase activity	GO:0019538//protein metabolic process	K01369//legumain [EC:3.4.22.34]	gi|697125299|ref|XP_009616670.1|//PREDICTED: vacuolar-processing enzyme-like [Nicotiana tomentosiformis]
107772287	749	2.64953	0.911531	Up	LOC107772287	NA	NA	NA	K08852//serine/threonine-protein kinase/endoribonuclease IRE1 [EC:2.7.11.1 3.1.26.-];K19613//leucine-rich repeat protein SHOC2	gi|697114142|ref|XP_009610970.1|//PREDICTED: TMV resistance protein N-like isoform X1 [Nicotiana tomentosiformis]
107793288	1209	2.95384	0.911354	Up	LOC107793288	GO:0030312//external encapsulating structure	GO:0004553//hydrolase activity, hydrolyzing O-glycosyl compounds;GO:0043167//ion binding	GO:0006026//aminoglycan catabolic process	K01183//chitinase [EC:3.2.1.14]	gi|697177605|ref|XP_009597767.1|//PREDICTED: chitotriosidase-1-like [Nicotiana tomentosiformis]
107784055	1916	7.77808	0.911219	Up	LOC107784055	NA	NA	NA	NA	gi|697186577|ref|XP_009602324.1|//PREDICTED: uncharacterized protein At4g37920, chloroplastic-like [Nicotiana tomentosiformis]
BGI_novel_G013961	1455	7.78136	0.911219	Up	NA	NA	NA	NA	NA	XP_019577807.1//PREDICTED: uncharacterized protein LOC109441997 [Rhinolophus sinicus]
107769999	2742	2.64431	0.91095	Up	LOC107769999	NA	NA	NA	NA	gi|698554128|ref|XP_009770132.1|//PREDICTED: mechanosensitive ion channel protein 10-like [Nicotiana sylvestris]
BGI_novel_G037800	1802	7.77149	0.910815	Up	NA	GO:0016021//integral component of membrane	NA	GO:0055085//transmembrane transport	NA	XP_004334877.1//transporter, auxin efflux carrier family protein [Acanthamoeba castellanii str. Neff]
107790992	557	2.99408	0.910701	Up	LOC107790992	GO:0044421//extracellular region part	GO:0004553//hydrolase activity, hydrolyzing O-glycosyl compounds	GO:0006950//response to stress;GO:0006026//aminoglycan catabolic process	K01183//chitinase [EC:3.2.1.14]	gi|698523019|ref|XP_009758310.1|//PREDICTED: basic endochitinase-like [Nicotiana sylvestris]
107825128	1102	2.8376	0.910514	Up	LOC107825128	NA	NA	NA	K13420//null	gi|698470327|ref|XP_009783787.1|//PREDICTED: putative receptor-like protein kinase At3g47110 [Nicotiana sylvestris]
107799599	643	2.94927	0.909902	Up	LOC107799599	NA	NA	NA	NA	gi|661883514|emb|CDP12858.1|//unnamed protein product [Coffea canephora]
107814705	799	2.56397	0.909809	Up	LOC107814705	NA	NA	GO:0050896//response to stimulus	NA	gi|697094373|ref|XP_009606023.1|//PREDICTED: universal stress protein A-like protein [Nicotiana tomentosiformis]
BGI_novel_G026767	2265	7.75489	0.909674	Up	NA	NA	NA	NA	K00766//anthranilate phosphoribosyltransferase [EC:2.4.2.18]	XP_019577312.1//PREDICTED: anthranilate phosphoribosyltransferase, chloroplastic, partial [Rhinolophus sinicus]
BGI_novel_G003830	1129	7.75489	0.909674	Up	NA	NA	GO:0016491//oxidoreductase activity	NA	K00079//carbonyl reductase 1 [EC:1.1.1.184 1.1.1.189 1.1.1.197]	XP_019578334.1//PREDICTED: (+)-neomenthol dehydrogenase-like [Rhinolophus sinicus]
107831815	1770	2.56795	0.90957	Up	LOC107831815	NA	GO:0005506//iron ion binding;GO:0016491//oxidoreductase activity	GO:0008152//metabolic process	K07409//cytochrome P450 family 1 subfamily A polypeptide 2 [EC:1.14.14.1];K00512//steroid 17alpha-monooxygenase / 17alpha-hydroxyprogesterone deacetylase [EC:1.14.14.19 1.14.14.32]	gi|697187282|ref|XP_009602679.1|//PREDICTED: cytochrome P450 76A2-like [Nicotiana tomentosiformis]
107812620	901	2.47851	0.909539	Up	LOC107812620	NA	NA	NA	NA	gi|697176065|ref|XP_009596984.1|//PREDICTED: uncharacterized protein LOC104092991 [Nicotiana tomentosiformis]
107808301	1433	2.55107	0.909425	Up	LOC107808301	NA	NA	NA	K13464//jasmonate ZIM domain-containing protein	gi|697172139|ref|XP_009595004.1|//PREDICTED: protein TIFY 10B-like [Nicotiana tomentosiformis]
107819622	1645	2.63207	0.909404	Up	LOC107819622	NA	GO:0005506//iron ion binding;GO:0016491//oxidoreductase activity	NA	K01723//hydroperoxide dehydratase [EC:4.2.1.92]	gi|697146404|ref|XP_009627350.1|//PREDICTED: 9-divinyl ether synthase-like [Nicotiana tomentosiformis]
BGI_novel_G009289	3399	7.74819	0.909331	Up	NA	NA	NA	NA	K18626//trichohyalin	XP_019575818.1//PREDICTED: uncharacterized protein LOC109440098 [Rhinolophus sinicus]
107816583	939	2.92245	0.909248	Up	LOC107816583	NA	NA	NA	K14496//abscisic acid receptor PYR/PYL family	gi|697145498|ref|XP_009626887.1|//PREDICTED: abscisic acid receptor PYL4-like [Nicotiana tomentosiformis]
107828931	1328	3.14328	0.909176	Up	LOC107828931	NA	NA	NA	K14514//ethylene-insensitive protein 3	gi|697114109|ref|XP_009610951.1|//PREDICTED: phosphate transporter PHO1 [Nicotiana tomentosiformis]
107779382	928	3.28316	0.909124	Up	LOC107779382	NA	NA	NA	NA	gi|697182688|ref|XP_009600355.1|//PREDICTED: keratin-associated protein 21-1-like [Nicotiana tomentosiformis]
107825031	1144	2.7397	0.909082	Up	LOC107825031	GO:0044424//intracellular part	GO:0032559//adenyl ribonucleotide binding;GO:0046914//transition metal ion binding	NA	K03189//urease accessory protein	gi|698509237|ref|XP_009799849.1|//PREDICTED: urease accessory protein G [Nicotiana sylvestris]
107826904	1616	2.84755	0.909062	Up	LOC107826904	NA	GO:0016811//hydrolase activity, acting on carbon-nitrogen (but not peptide) bonds, in linear amides	NA	K14664//null	gi|698471976|ref|XP_009784160.1|//PREDICTED: IAA-amino acid hydrolase ILR1-like 2 [Nicotiana sylvestris]
BGI_novel_G013241	1262	2.48775	0.90902	Up	NA	NA	NA	NA	K01051//pectinesterase [EC:3.1.1.11]	XP_019577827.1//PREDICTED: pectinesterase/pectinesterase inhibitor 3, partial [Rhinolophus sinicus]
107825788	1040	2.61546	0.908896	Up	LOC107825788	NA	NA	NA	K10666//E3 ubiquitin-protein ligase RNF5 [EC:2.3.2.27]	gi|698587200|ref|XP_009779117.1|//PREDICTED: E3 ubiquitin-protein ligase RMA1H1-like [Nicotiana sylvestris]
107788707	1300	2.50954	0.908854	Up	LOC107788707	NA	NA	NA	K13258//null	gi|697147405|ref|XP_009627861.1|//PREDICTED: 2-hydroxyisoflavanone dehydratase-like [Nicotiana tomentosiformis]
107776231	3264	2.33301	0.908574	Up	LOC107776231	NA	NA	NA	K01006//null	gi|698455528|ref|XP_009780413.1|//PREDICTED: pyruvate, phosphate dikinase, chloroplastic isoform X1 [Nicotiana sylvestris];gi|698455532|ref|XP_009780414.1|//PREDICTED: pyruvate, phosphate dikinase, chloroplastic isoform X2 [Nicotiana sylvestris]
BGI_novel_G005145	2239	7.73132	0.908377	Up	NA	NA	NA	NA	NA	XP_019576213.1//PREDICTED: ACT domain-containing protein ACR3, partial [Rhinolophus sinicus]
107777913	1857	2.38057	0.90818	Up	LOC107777913	NA	GO:0005506//iron ion binding;GO:0016491//oxidoreductase activity	GO:0008152//metabolic process	K00512//steroid 17alpha-monooxygenase / 17alpha-hydroxyprogesterone deacetylase [EC:1.14.14.19 1.14.14.32];K15472//null	gi|698538094|ref|XP_009765039.1|//PREDICTED: premnaspirodiene oxygenase-like [Nicotiana sylvestris]
107793281	1484	2.42323	0.908097	Up	LOC107793281	GO:0031224//intrinsic component of membrane	NA	NA	NA	gi|697192439|ref|XP_009605309.1|//PREDICTED: purine permease 1-like [Nicotiana tomentosiformis]
107778865	762	2.81585	0.908087	Up	LOC107778865	NA	GO:0005515//protein binding	NA	K03686//molecular chaperone DnaJ	gi|698423550|ref|XP_009782440.1|//PREDICTED: chaperone protein dnaJ 11, chloroplastic [Nicotiana sylvestris]
107812129	1155	2.34703	0.908076	Up	LOC107812129	NA	NA	NA	NA	gi|698542698|ref|XP_009766494.1|//PREDICTED: early nodulin-like protein 1 [Nicotiana sylvestris]
107772930	1170	4.64626	0.907931	Up	LOC107772930	NA	NA	NA	K13420//null	gi|697178670|ref|XP_009598322.1|//PREDICTED: probable LRR receptor-like serine/threonine-protein kinase At3g47570 [Nicotiana tomentosiformis]
107813765	1159	2.70274	0.907889	Up	LOC107813765	NA	NA	NA	K12581//CCR4-NOT transcription complex subunit 7/8;K13126//polyadenylate-binding protein;K01054//acylglycerol lipase [EC:3.1.1.23]	gi|698520692|ref|XP_009757158.1|//PREDICTED: putative NAC domain-containing protein 94 [Nicotiana sylvestris]
107824198	2012	2.94519	0.907889	Up	LOC107824198	NA	GO:0005506//iron ion binding;GO:0016491//oxidoreductase activity	GO:0008152//metabolic process	K00512//steroid 17alpha-monooxygenase / 17alpha-hydroxyprogesterone deacetylase [EC:1.14.14.19 1.14.14.32];K07408//cytochrome P450 family 1 subfamily A polypeptide 1 [EC:1.14.14.1]	gi|697130473|ref|XP_009619292.1|//PREDICTED: cytochrome P450 93A3-like [Nicotiana tomentosiformis]
107819854	533	2.67243	0.907838	Up	LOC107819854	NA	NA	NA	NA	gi|55294664|emb|CAH69229.1|//putative SAR8.2a-like protein [Nicotiana glauca]
107783737	488	2.6516	0.907703	Up	LOC107783737	NA	NA	NA	NA	NA
107815712	1756	2.80657	0.907443	Up	LOC107815712	NA	NA	NA	K00512//steroid 17alpha-monooxygenase / 17alpha-hydroxyprogesterone deacetylase [EC:1.14.14.19 1.14.14.32];K15472//null	gi|697116976|ref|XP_009612418.1|//PREDICTED: premnaspirodiene oxygenase-like [Nicotiana tomentosiformis]
BGI_novel_G002099	1267	2.38679	0.907433	Up	NA	NA	NA	NA	NA	XP_019577917.1//PREDICTED: uncharacterized protein LOC109442113 [Rhinolophus sinicus]
107763925	1621	2.65558	0.90736	Up	LOC107763925	NA	NA	NA	K13065//null;K15400//omega-hydroxypalmitate O-feruloyl transferase [EC:2.3.1.188]	gi|697110225|ref|XP_009608981.1|//PREDICTED: acetyl-CoA-benzylalcohol acetyltransferase-like [Nicotiana tomentosiformis]
107763554	1153	3.24442	0.90734	Up	LOC107763554	NA	NA	NA	NA	gi|698456227|ref|XP_009780570.1|//PREDICTED: uncharacterized protein LOC104229610 [Nicotiana sylvestris]
107776863	1378	3.95233	0.907257	Up	LOC107776863	NA	GO:0016209//antioxidant activity;GO:0005506//iron ion binding;GO:0003824//catalytic activity	GO:0008152//metabolic process;GO:0006950//response to stress	K00430//peroxidase [EC:1.11.1.7]	gi|697113254|ref|XP_009610510.1|//PREDICTED: peroxidase 15 {ECO:0000303|PubMed:17936696}-like [Nicotiana tomentosiformis]
107790438	1774	3.62344	0.907184	Up	LOC107790438	NA	NA	NA	K00512//steroid 17alpha-monooxygenase / 17alpha-hydroxyprogesterone deacetylase [EC:1.14.14.19 1.14.14.32]	gi|698516304|ref|XP_009803037.1|//PREDICTED: premnaspirodiene oxygenase-like [Nicotiana sylvestris]
BGI_novel_G027768	5444	4.01171	0.907049	Up	NA	NA	NA	NA	K13416//brassinosteroid insensitive 1-associated receptor kinase 1 [EC:2.7.10.1 2.7.11.1]	XP_019576870.1//PREDICTED: LOW QUALITY PROTEIN: receptor-like protein 12, partial [Rhinolophus sinicus]
BGI_novel_G033126	3446	7.70736	0.906655	Up	NA	NA	GO:0005524//ATP binding;GO:0004672//protein kinase activity	GO:0051301//cell division	K08818//cell division cycle 2-like [EC:2.7.11.22]	XP_012662781.1//PREDICTED: cyclin-dependent kinase 11B isoform X1 [Otolemur garnettii]
BGI_novel_G026294	1133	4.29192	0.906437	Up	NA	NA	NA	NA	NA	XP_019577011.1//PREDICTED: UPF0481 protein At3g47200-like [Rhinolophus sinicus]
BGI_novel_G006874	2669	2.54468	0.906416	Up	NA	NA	NA	NA	K07426//cytochrome P450 family 4 subfamily B polypeptide 1 [EC:1.14.14.1];K20661//cytochrome P450 family 714 subfamily A polypeptide 1;K20660//cytochrome P450 family 709	XP_019578458.1//PREDICTED: cytochrome P450 72A15-like, partial [Rhinolophus sinicus]
107818866	1575	2.49804	0.906053	Up	LOC107818866	NA	NA	NA	K07874//Ras-related protein Rab-1A;K01623//fructose-bisphosphate aldolase, class I [EC:4.1.2.13]	gi|698487826|ref|XP_009790538.1|//PREDICTED: WAT1-related protein At1g70260-like [Nicotiana sylvestris]
107770814	2035	2.38702	0.906043	Up	LOC107770814	NA	NA	NA	NA	gi|698520843|ref|XP_009757234.1|//PREDICTED: uncharacterized protein LOC104210124 [Nicotiana sylvestris]
107772613	445	2.4859	0.905981	Up	LOC107772613	NA	NA	NA	NA	NA
BGI_novel_G009148	1113	3.48213	0.905981	Up	NA	GO:0016021//integral component of membrane	NA	NA	K04574//neurofilament heavy polypeptide;K19607//X-linked retinitis pigmentosa GTPase regulator	XP_312188.5//AGAP002737-PA, partial [Anopheles gambiae str. PEST]
107805071	1337	3.01751	0.905898	Up	LOC107805071	NA	NA	NA	K01792//glucose-6-phosphate 1-epimerase [EC:5.1.3.15]	gi|698431586|ref|XP_009794715.1|//PREDICTED: putative glucose-6-phosphate 1-epimerase [Nicotiana sylvestris]
107828564	1559	4.27886	0.905835	Up	LOC107828564	NA	NA	NA	K13496//null	gi|697165939|ref|XP_009591781.1|//PREDICTED: UDP-glycosyltransferase 92A1-like [Nicotiana tomentosiformis]
BGI_novel_G019231	2100	7.69349	0.905835	Up	NA	NA	NA	NA	K00658//2-oxoglutarate dehydrogenase E2 component (dihydrolipoamide succinyltransferase) [EC:2.3.1.61]	XP_019576560.1//PREDICTED: dihydrolipoyllysine-residue succinyltransferase component of 2-oxoglutarate dehydrogenase complex 1, mitochondrial [Rhinolophus sinicus]
107813012	2534	2.43976	0.905721	Up	LOC107813012	NA	NA	NA	NA	gi|698494094|ref|XP_009793265.1|//PREDICTED: histone acetyltransferase KAT6A-like isoform X3 [Nicotiana sylvestris]
107770654	1905	3.50098	0.90569	Up	LOC107770654	NA	GO:0016903//oxidoreductase activity, acting on the aldehyde or oxo group of donors	GO:0008152//metabolic process	K13356//alcohol-forming fatty acyl-CoA reductase [EC:1.2.1.84]	gi|697099293|ref|XP_009631058.1|//PREDICTED: alcohol-forming fatty acyl-CoA reductase-like isoform X1 [Nicotiana tomentosiformis]
107798618	859	2.30367	0.905607	Up	LOC107798618	NA	NA	GO:0006950//response to stress	K13449//null	gi|698480205|ref|XP_009787159.1|//PREDICTED: basic form of pathogenesis-related protein 1-like [Nicotiana sylvestris]
BGI_novel_G022087	1212	4.22454	0.905369	Up	NA	NA	NA	NA	K13464//jasmonate ZIM domain-containing protein	XP_019578605.1//PREDICTED: protein TIFY 6B-like, partial [Rhinolophus sinicus]
107805712	869	7.68299	0.905358	Up	LOC107805712	NA	NA	GO:0006952//defense response;GO:0001906//cell killing	K14297//nuclear pore complex protein Nup98-Nup96;K12173//BRCA1-A complex subunit BRE	gi|698464342|ref|XP_009782417.1|//PREDICTED: protein P21-like [Nicotiana sylvestris]
107817643	1817	2.62408	0.905254	Up	LOC107817643	GO:0044464//cell part	GO:0015291//secondary active transmembrane transporter activity	GO:0015893//drug transport	K03327//multidrug resistance protein, MATE family	gi|698540692|ref|XP_009765840.1|//PREDICTED: protein TRANSPARENT TESTA 12-like [Nicotiana sylvestris]
BGI_novel_G034242	3634	3.74277	0.90514	Up	NA	NA	NA	NA	K09284//AP2-like factor, euAP2 lineage	XP_019577066.1//PREDICTED: AP2-like ethylene-responsive transcription factor TOE3 [Rhinolophus sinicus]
BGI_novel_G017322	3181	3.41222	0.905099	Up	NA	NA	NA	NA	NA
107781829	2408	2.50998	0.905068	Up	LOC107781829	NA	GO:0016831//carboxy-lyase activity;GO:0046872//metal ion binding;GO:0019842//vitamin binding	NA	K12261//2-hydroxyacyl-CoA lyase 1 [EC:4.1.-.-]	gi|697185075|ref|XP_009601559.1|//PREDICTED: 2-hydroxyacyl-CoA lyase [Nicotiana tomentosiformis]
107820452	1415	2.45102	0.905057	Up	LOC107820452	NA	NA	NA	NA	gi|698486638|ref|XP_009790038.1|//PREDICTED: metacaspase-3-like [Nicotiana sylvestris]
BGI_novel_G009193	2988	7.67948	0.904974	Up	NA	NA	GO:0008017//microtubule binding	GO:0000226//microtubule cytoskeleton organization;GO:0000910//cytokinesis	K16732//protein regulator of cytokinesis 1	XP_019576408.1//PREDICTED: 65-kDa microtubule-associated protein 7, partial [Rhinolophus sinicus]
BGI_novel_G028880	1220	7.67948	0.904974	Up	NA	NA	NA	NA	NA
107799108	522	2.23865	0.904611	Up	LOC107799108	NA	NA	NA	NA	gi|697098964|ref|XP_009629398.1|//PREDICTED: uncharacterized protein LOC104119564 [Nicotiana tomentosiformis]
107769747	1881	2.55524	0.904227	Up	LOC107769747	NA	NA	NA	K14506//jasmonic acid-amino synthetase	gi|697184541|ref|XP_009601287.1|//PREDICTED: probable indole-3-acetic acid-amido synthetase GH3.5 [Nicotiana tomentosiformis]
BGI_novel_G037885	3635	2.71348	0.904217	Up	NA	GO:0016021//integral component of membrane	GO:0005524//ATP binding;GO:0016887//ATPase activity	GO:0006810//transport	K21396//ATP-binding cassette, subfamily G (WHITE), eye pigment precursor transporter	XP_019575702.1//PREDICTED: ABC transporter G family member 36 [Rhinolophus sinicus]
107760253	1422	2.45827	0.903875	Up	LOC107760253	NA	NA	NA	NA	gi|697156297|ref|XP_009586898.1|//PREDICTED: uncharacterized protein LOC104084686 [Nicotiana tomentosiformis]
107802951	2549	2.61928	0.903792	Up	LOC107802951	NA	NA	NA	K13199//plasminogen activator inhibitor 1 RNA-binding protein;K12663//Delta(3,5)-Delta(2,4)-dienoyl-CoA isomerase [EC:5.3.3.-];K01183//chitinase [EC:3.2.1.14]	gi|253740260|gb|ACT34764.1|//subtilisin-like protease preproenzyme [Nicotiana tabacum]
107813367	805	2.21479	0.90375	Up	LOC107813367	NA	NA	NA	NA	gi|697167153|ref|XP_009592421.1|//PREDICTED: hornerin-like [Nicotiana tomentosiformis]
BGI_novel_G023986	1072	2.43784	0.903678	Up	NA	NA	NA	NA	K10593//E3 ubiquitin-protein ligase EDD1 [EC:2.3.2.26];K17589//RB1-inducible coiled-coil protein 1;K11647//SWI/SNF-related matrix-associated actin-dependent regulator of chromatin subfamily A member 2/4 [EC:3.6.4.-];K08834//myosin III [EC:2.7.11.1]	XP_013197039.1//PREDICTED: RNA-directed DNA polymerase from mobile element jockey-like [Amyelois transitella]
107795363	1963	2.36844	0.903595	Up	LOC107795363	NA	GO:0043167//ion binding;GO:0016798//hydrolase activity, acting on glycosyl bonds	GO:0044238//primary metabolic process	K01188//beta-glucosidase [EC:3.2.1.21]	gi|697128988|ref|XP_009618550.1|//PREDICTED: beta-glucosidase 13-like isoform X1 [Nicotiana tomentosiformis];gi|697128990|ref|XP_009618551.1|//PREDICTED: beta-glucosidase 13-like isoform X2 [Nicotiana tomentosiformis]
107759023	1638	2.24788	0.903595	Up	LOC107759023	NA	NA	NA	NA	gi|698536830|ref|XP_009764638.1|//PREDICTED: extensin-2-like, partial [Nicotiana sylvestris]
BGI_novel_G024723	3545	3.36778	0.903408	Up	NA	NA	NA	NA	K09419//heat shock transcription factor, other eukaryote	XP_019577340.1//PREDICTED: heat stress transcription factor A-2 [Rhinolophus sinicus]
BGI_novel_G035640	1174	7.65821	0.903397	Up	NA	NA	GO:0008138//protein tyrosine/serine/threonine phosphatase activity;GO:0004725//protein tyrosine phosphatase activity	NA	K04459//dual specificity MAP kinase phosphatase [EC:3.1.3.16 3.1.3.48];K21278//dual specificity protein phosphatase 1 [EC:3.1.3.16 3.1.3.48]	XP_004344659.1//dual specificity phosphatase, catalytic domain containing protein [Acanthamoeba castellanii str. Neff]
107812074	1306	2.23443	0.903387	Up	LOC107812074	GO:0030312//external encapsulating structure	GO:0004553//hydrolase activity, hydrolyzing O-glycosyl compounds;GO:0043167//ion binding	GO:0006026//aminoglycan catabolic process	K01183//chitinase [EC:3.2.1.14]	gi|697141691|ref|XP_009624962.1|//PREDICTED: chitotriosidase-1-like [Nicotiana tomentosiformis]
107793818	2792	2.20058	0.903377	Up	LOC107793818	NA	NA	NA	K01534//Cd2+/Zn2+-exporting ATPase [EC:3.6.3.3 3.6.3.5]	gi|698536830|ref|XP_009764638.1|//PREDICTED: extensin-2-like, partial [Nicotiana sylvestris]
107809936	1684	3.36048	0.9032	Up	LOC107809936	GO:0016020//membrane	NA	NA	K14209//solute carrier family 36 (proton-coupled amino acid transporter);K15015//solute carrier family 32 (vesicular inhibitory amino acid transporter)	gi|697170442|ref|XP_009594140.1|//PREDICTED: proline transporter 2-like [Nicotiana tomentosiformis]
BGI_novel_G027023	5025	3.72973	0.903066	Up	NA	NA	NA	NA	K13416//brassinosteroid insensitive 1-associated receptor kinase 1 [EC:2.7.10.1 2.7.11.1]	XP_019575788.1//PREDICTED: probable LRR receptor-like serine/threonine-protein kinase RFK1, partial [Rhinolophus sinicus]
107781193	2305	3.90889	0.903034	Up	LOC107781193	NA	NA	NA	K14209//solute carrier family 36 (proton-coupled amino acid transporter)	gi|697177785|ref|XP_009597867.1|//PREDICTED: proton-coupled amino acid transporter 3-like [Nicotiana tomentosiformis]
107828779	2101	2.51859	0.903024	Up	LOC107828779	GO:0031224//intrinsic component of membrane	GO:0015291//secondary active transmembrane transporter activity	GO:0015698//inorganic anion transport	K08176//MFS transporter, PHS family, inorganic phosphate transporter	gi|697137406|ref|XP_009622805.1|//PREDICTED: inorganic phosphate transporter 1-4-like [Nicotiana tomentosiformis]
107794056	1364	3.02152	0.902879	Up	LOC107794056	NA	NA	NA	K18980//null	gi|698422334|ref|XP_009780557.1|//PREDICTED: putative quinone-oxidoreductase homolog, chloroplastic [Nicotiana sylvestris]
107831009	394	2.31443	0.902433	Up	LOC107831009	NA	NA	NA	K09338//homeobox-leucine zipper protein	gi|698510704|ref|XP_009800499.1|//PREDICTED: homeobox-leucine zipper protein ATHB-52-like [Nicotiana sylvestris]
107821321	1111	2.3241	0.902277	Up	LOC107821321	NA	GO:0003824//catalytic activity	NA	K00799//glutathione S-transferase [EC:2.5.1.18]	gi|698520861|ref|XP_009757243.1|//PREDICTED: glutathione S-transferase U9-like [Nicotiana sylvestris]
107787848	820	2.29948	0.902236	Up	LOC107787848	NA	GO:0016879//ligase activity, forming carbon-nitrogen bonds;GO:0032559//adenyl ribonucleotide binding	GO:0006464//cellular protein modification process	K06689//ubiquitin-conjugating enzyme E2 D [EC:2.3.2.23]	gi|698504013|ref|XP_009797561.1|//PREDICTED: ubiquitin-conjugating enzyme E2 10-like [Nicotiana sylvestris]
107766900	2190	2.30273	0.902236	Up	LOC107766900	NA	NA	NA	K13023//carboxypeptidase N regulatory subunit;K10406//kinesin family member C2/C3	gi|698480218|ref|XP_009787165.1|//PREDICTED: LRR receptor-like serine/threonine-protein kinase FLS2 [Nicotiana sylvestris]
107799534	4541	2.17302	0.902184	Up	LOC107799534	GO:0031224//intrinsic component of membrane	GO:0032559//adenyl ribonucleotide binding;GO:0017111//nucleoside-triphosphatase activity	GO:0006950//response to stress;GO:0051234//establishment of localization;GO:0009207//purine ribonucleoside triphosphate catabolic process	K05681//ATP-binding cassette, subfamily G (WHITE), member 2	gi|698508466|ref|XP_009799502.1|//PREDICTED: pleiotropic drug resistance protein 1 [Nicotiana sylvestris]
107799015	1826	2.69596	0.902173	Up	LOC107799015	NA	GO:0003824//catalytic activity	NA	K14493//gibberellin receptor GID1 [EC:3.-.-.-]	gi|697190768|ref|XP_009604447.1|//PREDICTED: gibberellin receptor GID1B-like [Nicotiana tomentosiformis]
107780597	1456	2.26062	0.902007	Up	LOC107780597	NA	NA	NA	K13692//null;K12338//null	gi|697190713|ref|XP_009604418.1|//PREDICTED: crocetin glucosyltransferase, chloroplastic-like [Nicotiana tomentosiformis]
107809188	1184	2.51631	0.901914	Up	LOC107809188	GO:0031224//intrinsic component of membrane	NA	GO:0051234//establishment of localization	K09866//aquaporin-4	gi|698495970|ref|XP_009794067.1|//PREDICTED: probable aquaporin TIP3-1 [Nicotiana sylvestris]
107804413	1694	2.32903	0.901883	Up	LOC107804413	NA	NA	NA	K07213//copper chaperone	gi|698568485|ref|XP_009774060.1|//PREDICTED: uncharacterized protein LOC104224174 [Nicotiana sylvestris]
107795846	1952	2.71348	0.901758	Up	LOC107795846	NA	NA	NA	K03252//translation initiation factor 3 subunit C;K19995//secretory carrier-associated membrane protein	gi|698542672|ref|XP_009766485.1|//PREDICTED: uncharacterized protein LOC104217853 [Nicotiana sylvestris]
BGI_novel_G028302	899	2.64643	0.901738	Up	NA	NA	NA	NA	NA
107827847	1276	2.24261	0.901582	Up	LOC107827847	NA	GO:0046914//transition metal ion binding;GO:0003824//catalytic activity	GO:0008152//metabolic process	K00001//alcohol dehydrogenase [EC:1.1.1.1]	gi|698586511|ref|XP_009778935.1|//PREDICTED: alcohol dehydrogenase-like 4 [Nicotiana sylvestris]
107817916	675	2.44216	0.90152	Up	LOC107817916	GO:0009534//chloroplast thylakoid	NA	GO:0050896//response to stimulus	NA	gi|698469913|ref|XP_009783682.1|//PREDICTED: light-induced protein, chloroplastic-like [Nicotiana sylvestris]
107780624	744	3.40939	0.901209	Up	LOC107780624	NA	NA	NA	NA	gi|697182401|ref|XP_009600204.1|//PREDICTED: serine/arginine repetitive matrix protein 2-like [Nicotiana tomentosiformis]
107789753	1775	3.24239	0.901094	Up	LOC107789753	NA	GO:0016667//oxidoreductase activity, acting on a sulfur group of donors	GO:0006790//sulfur compound metabolic process;GO:0019725//cellular homeostasis	K05907//adenylyl-sulfate reductase (glutathione) [EC:1.8.4.9]	gi|698519807|ref|XP_009804773.1|//PREDICTED: 5'-adenylylsulfate reductase 3, chloroplastic-like [Nicotiana sylvestris]
107828972	1428	2.30415	0.900825	Up	LOC107828972	NA	NA	NA	K13436//pto-interacting protein 1 [EC:2.7.11.1]	gi|697177221|ref|XP_009597564.1|//PREDICTED: probable protein kinase At2g41970 [Nicotiana tomentosiformis]
107805036	861	2.2291	0.900814	Up	LOC107805036	NA	NA	NA	NA	gi|698585089|ref|XP_009778551.1|//PREDICTED: uncharacterized protein LOC104227881 [Nicotiana sylvestris]
107781247	1985	7.61839	0.900752	Up	LOC107781247	NA	NA	NA	NA	gi|698462669|ref|XP_009782042.1|//PREDICTED: major facilitator superfamily domain-containing protein 12-like isoform X1 [Nicotiana sylvestris]
107772552	1748	2.16968	0.900731	Up	LOC107772552	NA	NA	GO:0050794//regulation of cellular process	K08282//null	gi|698520498|ref|XP_009757062.1|//PREDICTED: protein TWIN LOV 1-like [Nicotiana sylvestris]
107769776	1706	4.73877	0.900628	Up	LOC107769776	NA	NA	NA	K13495//null	gi|698581820|ref|XP_009777653.1|//PREDICTED: zeatin O-glucosyltransferase-like [Nicotiana sylvestris]
BGI_novel_G026687	651	2.40922	0.900254	Up	NA	NA	NA	NA	K08834//myosin III [EC:2.7.11.1]	CDJ93072.1//RNA-directed DNA polymerase (reverse transcriptase) domain containing protein [Haemonchus contortus]
107827411	1801	3.10759	0.900244	Up	LOC107827411	NA	NA	NA	K07410//cytochrome P450 family 1 subfamily B polypeptide 1 [EC:1.14.14.1];K07409//cytochrome P450 family 1 subfamily A polypeptide 2 [EC:1.14.14.1];K05280//null;K07408//cytochrome P450 family 1 subfamily A polypeptide 1 [EC:1.14.14.1]	gi|85068676|gb|ABC69418.1|//CYP92B3 [Nicotiana tabacum]
BGI_novel_G035447	2332	6.64024	0.900026	Up	NA	NA	NA	NA	NA
107759005	1174	2.08537	0.900026	Up	LOC107759005	GO:0043231//intracellular membrane-bounded organelle;GO:0030312//external encapsulating structure	GO:0004553//hydrolase activity, hydrolyzing O-glycosyl compounds;GO:0030247//polysaccharide binding	GO:0033554//cellular response to stress;GO:0006026//aminoglycan catabolic process	K01183//chitinase [EC:3.2.1.14]	gi|697126527|ref|XP_009617302.1|//PREDICTED: endochitinase A [Nicotiana tomentosiformis]
107772942	1510	2.11542	0.899663	Up	LOC107772942	NA	GO:0016746//transferase activity, transferring acyl groups	NA	K13065//null	gi|40644899|emb|CAE46932.1|//hydroxycinnamoyl CoA quinate transferase [Nicotiana tabacum]
107820570	3931	2.13254	0.899611	Up	LOC107820570	GO:0016020//membrane	GO:0000166//nucleotide binding;GO:0017111//nucleoside-triphosphatase activity	NA	K05681//ATP-binding cassette, subfamily G (WHITE), member 2	gi|697124205|ref|XP_009616095.1|//PREDICTED: pleiotropic drug resistance protein 1-like [Nicotiana tomentosiformis]
107791794	1481	2.57462	0.899601	Up	LOC107791794	NA	GO:0046872//metal ion binding	NA	K06268//serine/threonine-protein phosphatase 2B regulatory subunit	gi|698516277|ref|XP_009803024.1|//PREDICTED: calcineurin B-like protein 7 [Nicotiana sylvestris]
107817575	839	2.11528	0.899549	Up	LOC107817575	NA	NA	NA	K02883//large subunit ribosomal protein L18e;K11855//ubiquitin carboxyl-terminal hydrolase 36/42 [EC:3.4.19.12]	gi|697116413|ref|XP_009612116.1|//PREDICTED: 14 kDa proline-rich protein DC2.15-like [Nicotiana tomentosiformis]
107795899	2021	2.31238	0.899403	Up	LOC107795899	NA	GO:0000166//nucleotide binding	NA	K08900//mitochondrial chaperone BCS1	gi|698568854|ref|XP_009774172.1|//PREDICTED: probable mitochondrial chaperone BCS1-B [Nicotiana sylvestris]
107790839	2058	2.92211	0.899372	Up	LOC107790839	NA	NA	NA	K17854//cytochrome P450 family 2 subfamily K;K00512//steroid 17alpha-monooxygenase / 17alpha-hydroxyprogesterone deacetylase [EC:1.14.14.19 1.14.14.32];K07408//cytochrome P450 family 1 subfamily A polypeptide 1 [EC:1.14.14.1]	gi|697127539|ref|XP_009617817.1|//PREDICTED: cytochrome P450 CYP736A12-like [Nicotiana tomentosiformis]
107770942	2209	2.10809	0.899372	Up	LOC107770942	NA	GO:0046872//metal ion binding;GO:0060089//molecular transducer activity;GO:0004629//phospholipase C activity	GO:0007165//signal transduction;GO:0044238//primary metabolic process	K05857//phosphatidylinositol phospholipase C, delta [EC:3.1.4.11]	gi|698487435|ref|XP_009790378.1|//PREDICTED: phosphoinositide phospholipase C 4 [Nicotiana sylvestris]
107782237	2473	2.17135	0.899352	Up	LOC107782237	NA	GO:0003824//catalytic activity	GO:0006772//thiamine metabolic process	K03147//null	gi|698563209|ref|XP_009772632.1|//PREDICTED: phosphomethylpyrimidine synthase, chloroplastic [Nicotiana sylvestris]
107777261	633	2.1995	0.899238	Up	LOC107777261	NA	NA	NA	NA	gi|698451808|ref|XP_009778459.1|//PREDICTED: uncharacterized protein LOC104227819 [Nicotiana sylvestris]
107788281	1868	2.71572	0.899103	Up	LOC107788281	NA	GO:0005506//iron ion binding;GO:0016491//oxidoreductase activity	GO:0008152//metabolic process	K00512//steroid 17alpha-monooxygenase / 17alpha-hydroxyprogesterone deacetylase [EC:1.14.14.19 1.14.14.32]	gi|85068636|gb|ABC69398.1|//CYP71D5v3 [Nicotiana tabacum]
107765731	1004	2.05172	0.899072	Up	LOC107765731	NA	GO:0030234//enzyme regulator activity	NA	K01051//pectinesterase [EC:3.1.1.11]	gi|698452101|ref|XP_009779211.1|//PREDICTED: 21 kDa protein-like [Nicotiana sylvestris]
107812179	1962	2.28487	0.899051	Up	LOC107812179	NA	GO:0016703//oxidoreductase activity, acting on single donors with incorporation of molecular oxygen, incorporation of one atom of oxygen (internal monooxygenases or internal mixed function oxidases)	GO:0008152//metabolic process	K10526//OPC-8:0 CoA ligase 1 [EC:6.2.1.-]	gi|698569948|ref|XP_009774473.1|//PREDICTED: 4-coumarate--CoA ligase-like 5 [Nicotiana sylvestris]
107789802	1681	2.12697	0.89904	Up	LOC107789802	NA	GO:0016757//transferase activity, transferring glycosyl groups	NA	K00699//glucuronosyltransferase [EC:2.4.1.17];K13030//null	gi|62241067|dbj|BAD93690.1|//glycosyltransferase [Nicotiana tabacum]
107769526	685	2.09596	0.89903	Up	LOC107769526	NA	NA	NA	NA	gi|698488841|ref|XP_009791007.1|//PREDICTED: holotricin-3-like [Nicotiana sylvestris]
107779745	1003	2.19974	0.89902	Up	LOC107779745	NA	NA	GO:0006351//transcription, DNA-templated	K09286//EREBP-like factor	gi|697120511|ref|XP_009614221.1|//PREDICTED: ethylene-responsive transcription factor ERF010-like [Nicotiana tomentosiformis]
107822374	1275	2.12244	0.898947	Up	LOC107822374	GO:0009534//chloroplast thylakoid	GO:0016491//oxidoreductase activity	GO:0050896//response to stimulus	K17893//ubiquinol oxidase [EC:1.10.3.11]	gi|698499658|ref|XP_009795634.1|//PREDICTED: light-induced protein, chloroplastic [Nicotiana sylvestris]
107790335	1828	2.19834	0.898802	Up	LOC107790335	NA	NA	NA	K02984//small subunit ribosomal protein S3Ae;K13420//null	gi|697160333|ref|XP_009588943.1|//PREDICTED: uncharacterized protein At4g06744-like [Nicotiana tomentosiformis]
107778627	1951	2.07735	0.898677	Up	LOC107778627	NA	GO:0046872//metal ion binding;GO:0003824//catalytic activity	NA	K18117//null;K14182//null	gi|698560924|ref|XP_009771989.1|//PREDICTED: 5-epi-aristolochene synthase-like [Nicotiana sylvestris]
107811161	516	2.13928	0.898532	Up	LOC107811161	NA	NA	NA	K09338//homeobox-leucine zipper protein	gi|697114958|ref|XP_009611399.1|//PREDICTED: homeobox-leucine zipper protein ATHB-52-like [Nicotiana tomentosiformis]
107789548	1219	4.11316	0.898418	Up	LOC107789548	GO:0031012//extracellular matrix	GO:0008422//beta-glucosidase activity;GO:0043167//ion binding	GO:0033554//cellular response to stress;GO:0044238//primary metabolic process	K19891//null	gi|1706555|sp|P52399.1|E13L_TOBAC//RecName: Full=Glucan endo-1,3-beta-glucosidase, acidic isoform GL153; AltName: Full=(1->3)-beta-glucan endohydrolase; Short=(1->3)-beta-glucanase; AltName: Full=Beta-1,3-endoglucanase; Flags: Precursor [Nicotiana tabacum]
107828462	3274	2.4304	0.898335	Up	LOC107828462	NA	NA	NA	NA	gi|698496052|ref|XP_009794098.1|//PREDICTED: uncharacterized protein LOC104240896 [Nicotiana sylvestris]
107815440	2909	5.46271	0.898242	Up	LOC107815440	NA	NA	NA	K20474//RAD50-interacting protein 1	gi|698544671|ref|XP_009767142.1|//PREDICTED: uncharacterized protein LOC104218363 [Nicotiana sylvestris]
107797281	1384	2.1096	0.898231	Up	LOC107797281	NA	NA	NA	K10442//kelch-like protein 1/4/5;K10454//kelch-like protein 17 (actinfilin);K10457//kelch-like protein 20	gi|697164230|ref|XP_009590923.1|//PREDICTED: F-box/kelch-repeat protein At1g15670-like [Nicotiana tomentosiformis]
BGI_novel_G002204	1661	7.5812	0.898159	Up	NA	NA	NA	NA	NA	XP_019576407.1//PREDICTED: auxilin-related protein 2-like, partial [Rhinolophus sinicus]
107800034	2650	3.627	0.898138	Up	LOC107800034	GO:0031224//intrinsic component of membrane	NA	NA	K14514//ethylene-insensitive protein 3	gi|698489263|ref|XP_009791196.1|//PREDICTED: phosphate transporter PHO1 homolog 1 isoform X1 [Nicotiana sylvestris];gi|698489265|ref|XP_009791197.1|//PREDICTED: phosphate transporter PHO1 homolog 1 isoform X2 [Nicotiana sylvestris]
107766440	2040	2.75667	0.898138	Up	LOC107766440	NA	NA	NA	NA	gi|698498949|ref|XP_009795337.1|//PREDICTED: reticuline oxidase-like protein [Nicotiana sylvestris]
107765730	1047	2.02451	0.897972	Up	LOC107765730	NA	GO:0030234//enzyme regulator activity	NA	K01051//pectinesterase [EC:3.1.1.11]	gi|698452096|ref|XP_009779202.1|//PREDICTED: 21 kDa protein-like [Nicotiana sylvestris]
107760601	1528	2.66582	0.897889	Up	LOC107760601	NA	GO:0003677//DNA binding	GO:0006351//transcription, DNA-templated	K09419//heat shock transcription factor, other eukaryote	gi|698503873|ref|XP_009797496.1|//PREDICTED: heat stress transcription factor A-6b-like [Nicotiana sylvestris]
107819092	1957	2.10825	0.897775	Up	LOC107819092	NA	GO:0016746//transferase activity, transferring acyl groups	NA	K00626//acetyl-CoA C-acetyltransferase [EC:2.3.1.9]	gi|698525457|ref|XP_009759542.1|//PREDICTED: acetyl-CoA acetyltransferase, cytosolic 1-like [Nicotiana sylvestris]
107819642	1115	2.03132	0.897681	Up	LOC107819642	NA	NA	NA	NA	gi|170341|gb|AAA34121.1|//mRNA inducible by salicylic acid or by TMVduring Systemic Acquired Resistance response.' [Nicotiana tabacum]
107788017	1832	2.2658	0.897671	Up	LOC107788017	NA	NA	NA	NA	gi|697147820|ref|XP_009628078.1|//PREDICTED: uncharacterized protein LOC104118523 isoform X1 [Nicotiana tomentosiformis];gi|697147822|ref|XP_009628079.1|//PREDICTED: uncharacterized protein LOC104118523 isoform X2 [Nicotiana tomentosiformis]
107816776	1878	2.02614	0.897671	Up	LOC107816776	NA	NA	NA	K08679//UDP-glucuronate 4-epimerase [EC:5.1.3.6]	gi|698467970|ref|XP_009783247.1|//PREDICTED: UDP-glucuronate 4-epimerase 6-like [Nicotiana sylvestris]
107812031	2123	2.75489	0.89764	Up	LOC107812031	NA	NA	NA	NA	gi|698531948|ref|XP_009762801.1|//PREDICTED: protein DA1-related 1-like [Nicotiana sylvestris]
107820178	855	2.0265	0.897588	Up	LOC107820178	NA	NA	NA	K03686//molecular chaperone DnaJ	gi|697114948|ref|XP_009611393.1|//PREDICTED: chaperone protein dnaJ 11, chloroplastic-like [Nicotiana tomentosiformis]
107810534	771	2.09927	0.897578	Up	LOC107810534	NA	NA	NA	K13993//null	gi|697170516|ref|XP_009594176.1|//PREDICTED: 18.1 kDa class I heat shock protein-like [Nicotiana tomentosiformis]
107815583	1295	2.14429	0.897422	Up	LOC107815583	NA	GO:0003677//DNA binding	GO:0006351//transcription, DNA-templated	K09338//homeobox-leucine zipper protein	gi|697168038|ref|XP_009592889.1|//PREDICTED: homeobox-leucine zipper protein HAT22-like [Nicotiana tomentosiformis]
107779041	1023	4.58496	0.897349	Up	LOC107779041	NA	NA	NA	K13495//null	gi|698561396|ref|XP_009772115.1|//PREDICTED: zeatin O-glucosyltransferase-like, partial [Nicotiana sylvestris]
BGI_novel_G013341	2448	2.3126	0.897329	Up	NA	NA	NA	NA	K04733//interleukin-1 receptor-associated kinase 4 [EC:2.7.11.1];K13416//brassinosteroid insensitive 1-associated receptor kinase 1 [EC:2.7.10.1 2.7.11.1];K13436//pto-interacting protein 1 [EC:2.7.11.1]	XP_019575787.1//PREDICTED: receptor-like kinase TMK3 [Rhinolophus sinicus]
BGI_novel_G019060	1563	4.3373	0.897277	Up	NA	NA	NA	NA	K19613//leucine-rich repeat protein SHOC2	CUG91023.1//GP46-like surface antigen, putative [Bodo saltans]
BGI_novel_G031896	1661	7.55842	0.897163	Up	NA	GO:0016021//integral component of membrane	GO:0022857//transmembrane transporter activity	NA	NA	XP_019577405.1//PREDICTED: WAT1-related protein At1g44800 [Rhinolophus sinicus]
BGI_novel_G022174	1389	7.55842	0.897163	Up	NA	GO:0005847//mRNA cleavage and polyadenylation specificity factor complex	NA	GO:0006379//mRNA cleavage;GO:0006378//mRNA polyadenylation	K14402//cleavage and polyadenylation specificity factor subunit 2	XP_004340269.1//cleavage and polyadenylation specificity factor subunit 2, putative [Acanthamoeba castellanii str. Neff]
107803841	1222	2.00605	0.8971	Up	LOC107803841	NA	GO:0016209//antioxidant activity;GO:0005506//iron ion binding;GO:0003824//catalytic activity	GO:0042743//hydrogen peroxide metabolic process;GO:0006950//response to stress	K00430//peroxidase [EC:1.11.1.7]	gi|697134242|ref|XP_009621171.1|//PREDICTED: peroxidase N1 [Nicotiana tomentosiformis]
107771379	631	3.73295	0.897069	Up	LOC107771379	NA	NA	NA	NA	NA
BGI_novel_G006009	1138	2.21552	0.897017	Up	NA	NA	NA	NA	K14638//solute carrier family 15 (peptide/histidine transporter), member 3/4	XP_019576517.1//PREDICTED: protein NRT1/ PTR FAMILY 8.3 [Rhinolophus sinicus]
BGI_novel_G007631	2181	4.4133	0.897017	Up	NA	NA	NA	NA	NA	XP_019576792.1//PREDICTED: phosphatidylinositol:ceramide inositolphosphotransferase 2 [Rhinolophus sinicus]
107781599	3106	2.28258	0.897007	Up	LOC107781599	NA	NA	NA	K04730//interleukin-1 receptor-associated kinase 1 [EC:2.7.11.1]	gi|698487772|ref|XP_009790514.1|//PREDICTED: receptor-like protein kinase FERONIA [Nicotiana sylvestris]
BGI_novel_G016124	2737	4.69209	0.896997	Up	NA	NA	NA	NA	K10273//F-box and leucine-rich repeat protein 7	XP_019576041.1//PREDICTED: transport inhibitor response 1-like protein [Rhinolophus sinicus]
107815210	1801	2.3292	0.896924	Up	LOC107815210	NA	NA	NA	K00475//null	gi|697108622|ref|XP_009608170.1|//PREDICTED: flavanone 3-dioxygenase [Nicotiana tomentosiformis]
107772411	2406	2.00244	0.896851	Up	LOC107772411	GO:0031224//intrinsic component of membrane;GO:0043231//intracellular membrane-bounded organelle;GO:0031090//organelle membrane	GO:0016616//oxidoreductase activity, acting on the CH-OH group of donors, NAD or NADP as acceptor;GO:0000166//nucleotide binding;GO:0048037//cofactor binding	GO:0006732//coenzyme metabolic process;GO:0006720//isoprenoid metabolic process	K00021//hydroxymethylglutaryl-CoA reductase (NADPH) [EC:1.1.1.34]	gi|700584204|ref|NP_001289522.1|//3-hydroxy-3-methylglutaryl-coenzyme A reductase [Nicotiana sylvestris]
107800798	2440	2.74472	0.89681	Up	LOC107800798	GO:0031224//intrinsic component of membrane	GO:0005275//amine transmembrane transporter activity	GO:0015837//amine transport	K03294//null	gi|698538247|ref|XP_009765076.1|//PREDICTED: cationic amino acid transporter 5 [Nicotiana sylvestris]
107775244	1240	2.39819	0.896779	Up	LOC107775244	NA	NA	NA	K14664//null;K10773//endonuclease III [EC:4.2.99.18]	gi|698497181|ref|XP_009794593.1|//PREDICTED: zinc finger protein 8-like [Nicotiana sylvestris]
107763289	1063	2.81976	0.896769	Up	LOC107763289	GO:0031012//extracellular matrix	GO:0008422//beta-glucosidase activity;GO:0043167//ion binding	GO:0033554//cellular response to stress;GO:0044238//primary metabolic process	K19891//null	gi|697131785|ref|XP_009619948.1|//PREDICTED: glucan endo-1,3-beta-glucosidase, acidic isoform GI9 [Nicotiana tomentosiformis]
BGI_novel_G023375	2236	7.55459	0.896623	Up	NA	NA	GO:0008270//zinc ion binding;GO:0004842//ubiquitin-protein transferase activity;GO:0016874//ligase activity	NA	K10595//E3 ubiquitin-protein ligase HERC2 [EC:2.3.2.26]	KRY96720.1//E3 ubiquitin-protein ligase HERC2, partial [Trichinella zimbabwensis]
107816355	1417	2.10401	0.896603	Up	LOC107816355	NA	NA	NA	K06699//proteasome activator subunit 4;K12472//epidermal growth factor receptor substrate 15	gi|698530986|ref|XP_009762320.1|//PREDICTED: dehydration-responsive protein RD22 [Nicotiana sylvestris]
107808647	2077	2.26024	0.896582	Up	LOC107808647	NA	NA	NA	NA	gi|698570271|ref|XP_009774558.1|//PREDICTED: F-box protein At2g16365-like isoform X1 [Nicotiana sylvestris];gi|698570283|ref|XP_009774560.1|//PREDICTED: F-box protein At2g16365-like isoform X2 [Nicotiana sylvestris]
107827633	1823	2.04902	0.89654	Up	LOC107827633	NA	NA	NA	K07192//flotillin	gi|698586057|ref|XP_009778817.1|//PREDICTED: flotillin-like protein 4 [Nicotiana sylvestris]
107819141	1631	2.14406	0.89652	Up	LOC107819141	NA	NA	NA	K05337//null	gi|698587828|ref|XP_009779297.1|//PREDICTED: uncharacterized protein LOC104228512 [Nicotiana sylvestris]
107823078	1491	2.24068	0.896333	Up	LOC107823078	NA	NA	NA	K13754//solute carrier family 24 (sodium/potassium/calcium exchanger), member 6	gi|697110017|ref|XP_009608874.1|//PREDICTED: cation/calcium exchanger 1-like [Nicotiana tomentosiformis]
107781996	4087	2.83404	0.896208	Up	LOC107781996	NA	NA	NA	K13457//null	gi|697120917|ref|XP_009614428.1|//PREDICTED: putative late blight resistance protein homolog R1A-3 [Nicotiana tomentosiformis]
107766252	1237	2.61827	0.896125	Up	LOC107766252	NA	NA	NA	K15406//null;K20098//DNA excision repair protein ERCC-6-like 2 [EC:3.6.4.-]	gi|697141683|ref|XP_009624957.1|//PREDICTED: O-acyltransferase WSD1-like [Nicotiana tomentosiformis]
107817700	569	3.9386	0.895752	Up	LOC107817700	NA	NA	NA	NA	gi|697119827|ref|XP_009613875.1|//PREDICTED: uncharacterized protein LOC104106918 [Nicotiana tomentosiformis]
107817658	1463	2.09824	0.895752	Up	LOC107817658	NA	GO:0003677//DNA binding	GO:0006351//transcription, DNA-templated	K09338//homeobox-leucine zipper protein	gi|671775218|gb|AII99842.1|//homeodomain leucine zipper protein [Nicotiana tabacum]
107798606	697	2.54409	0.895658	Up	LOC107798606	NA	GO:0046872//metal ion binding	NA	K19037//null	gi|698498939|ref|XP_009795332.1|//PREDICTED: E3 ubiquitin-protein ligase ATL23-like [Nicotiana sylvestris]
107770038	1700	2.20785	0.895617	Up	LOC107770038	NA	NA	NA	K02984//small subunit ribosomal protein S3Ae;K13420//null	gi|698530484|ref|XP_009762067.1|//PREDICTED: uncharacterized protein At4g06744-like [Nicotiana sylvestris]
107822786	1157	2.08334	0.895565	Up	LOC107822786	GO:0043231//intracellular membrane-bounded organelle	NA	GO:0032502//developmental process;GO:0010033//response to organic substance;GO:0043412//macromolecule modification	K08770//ubiquitin C	gi|590711275|ref|XP_007049060.1|//Polyubiquitin 10 [Theobroma cacao]
BGI_novel_G018720	602	7.53916	0.895503	Up	NA	NA	NA	NA	NA
107800438	2177	2.15071	0.89543	Up	LOC107800438	NA	NA	NA	K14207//solute carrier family 38 (sodium-coupled neutral amino acid transporter), member 2	gi|698524507|ref|XP_009759063.1|//PREDICTED: probable sodium-coupled neutral amino acid transporter 6 [Nicotiana sylvestris]
107769013	1780	2.21654	0.895399	Up	LOC107769013	NA	NA	NA	K01802//peptidylprolyl isomerase [EC:5.2.1.8]	gi|698525954|ref|XP_009759806.1|//PREDICTED: carboxyl-terminal-processing peptidase 3, chloroplastic [Nicotiana sylvestris]
BGI_novel_G018581	3183	2.49918	0.895347	Up	NA	NA	NA	NA	K19613//leucine-rich repeat protein SHOC2	CUG88565.1//GP46-like surface antigen, putative, partial [Bodo saltans]
107770614	654	5.03814	0.895285	Up	LOC107770614	NA	NA	NA	K17279//receptor expression-enhancing protein 5/6	gi|698540940|ref|XP_009765924.1|//PREDICTED: HVA22-like protein e [Nicotiana sylvestris]
107819929	1745	3.69448	0.895171	Up	LOC107819929	NA	GO:0016758//transferase activity, transferring hexosyl groups	NA	K18823//null	gi|698516830|ref|XP_009803298.1|//PREDICTED: UDP-glycosyltransferase 91A1-like [Nicotiana sylvestris]
107760299	1515	2.50974	0.895161	Up	LOC107760299	NA	NA	NA	NA	gi|698544416|ref|XP_009767056.1|//PREDICTED: protein EXORDIUM-like 3 [Nicotiana sylvestris]
107821615	1457	2.25584	0.89514	Up	LOC107821615	NA	NA	NA	K13436//pto-interacting protein 1 [EC:2.7.11.1]	gi|698518377|ref|XP_009804061.1|//PREDICTED: probable protein kinase At2g41970 [Nicotiana sylvestris]
107779916	1780	7.53138	0.895026	Up	LOC107779916	NA	GO:0005506//iron ion binding;GO:0016491//oxidoreductase activity	GO:0008152//metabolic process	K13407//null	gi|697172018|ref|XP_009594945.1|//PREDICTED: cytochrome P450 94A2-like [Nicotiana tomentosiformis]
107799404	2154	7.53528	0.895026	Up	LOC107799404	GO:0044464//cell part	NA	NA	K03021//DNA-directed RNA polymerase III subunit RPC2 [EC:2.7.7.6];K15601//lysine-specific demethylase 3 [EC:1.14.11.-]	gi|698540046|ref|XP_009765629.1|//PREDICTED: CSC1-like protein At4g02900 isoform X1 [Nicotiana sylvestris]
BGI_novel_G033465	1250	4.45943	0.894995	Up	NA	NA	NA	NA	NA
107768730	2095	2.1838	0.89487	Up	LOC107768730	NA	NA	NA	K18875//null	gi|698519810|ref|XP_009804774.1|//PREDICTED: lipase-like PAD4 [Nicotiana sylvestris]
107806000	1103	2.19118	0.894694	Up	LOC107806000	NA	NA	NA	K11253//histone H3;K12126//null	gi|697132717|ref|XP_009620411.1|//PREDICTED: transcription factor BEE 3-like [Nicotiana tomentosiformis]
107798726	2599	2.02791	0.894621	Up	LOC107798726	NA	GO:0003824//catalytic activity;GO:0005488//binding	GO:0008152//metabolic process	K10527//enoyl-CoA hydratase/3-hydroxyacyl-CoA dehydrogenase [EC:4.2.1.17 1.1.1.35 1.1.1.211]	gi|697190127|ref|XP_009604119.1|//PREDICTED: peroxisomal fatty acid beta-oxidation multifunctional protein AIM1-like [Nicotiana tomentosiformis]
107769694	2062	2.91437	0.894559	Up	LOC107769694	NA	NA	NA	K14494//null	gi|698516774|ref|XP_009803270.1|//PREDICTED: scarecrow-like protein 15 [Nicotiana sylvestris]
107802103	3958	2.09353	0.894445	Up	LOC107802103	NA	NA	NA	K01869//leucyl-tRNA synthetase [EC:6.1.1.4]	gi|698472921|ref|XP_009784366.1|//PREDICTED: leucine--tRNA ligase, cytoplasmic-like [Nicotiana sylvestris]
107775583	614	2.02193	0.894403	Up	LOC107775583	NA	NA	NA	NA	gi|697096859|ref|XP_009618455.1|//PREDICTED: non-specific lipid-transfer protein 1 {ECO:0000303|PubMed:19958316}-like [Nicotiana tomentosiformis]
107814602	1473	2.64719	0.894403	Up	LOC107814602	GO:0031224//intrinsic component of membrane	GO:0004871//signal transducer activity	NA	NA	gi|697114109|ref|XP_009610951.1|//PREDICTED: phosphate transporter PHO1 [Nicotiana tomentosiformis]
107783292	1738	2.23401	0.894351	Up	LOC107783292	NA	GO:0016620//oxidoreductase activity, acting on the aldehyde or oxo group of donors, NAD or NADP as acceptor	GO:0008152//metabolic process	K12355//coniferyl-aldehyde dehydrogenase [EC:1.2.1.68]	gi|698517528|ref|XP_009803645.1|//PREDICTED: aldehyde dehydrogenase family 2 member C4 [Nicotiana sylvestris]
107823151	2073	2.21067	0.894299	Up	LOC107823151	NA	GO:0003824//catalytic activity	NA	K08332//vacuolar protein 8	gi|698573819|ref|XP_009775506.1|//PREDICTED: U-box domain-containing protein 4-like [Nicotiana sylvestris]
BGI_novel_G030739	2619	7.5157	0.894061	Up	NA	NA	NA	NA	K20279//synaptojanin [EC:3.1.3.36];K01099//inositol polyphosphate 5-phosphatase INPP5B/F [EC:3.1.3.36]	XP_019577461.1//PREDICTED: type I inositol polyphosphate 5-phosphatase 2, partial [Rhinolophus sinicus]
107803018	3101	2.01901	0.893999	Up	LOC107803018	NA	NA	NA	K15718//linoleate 9S-lipoxygenase [EC:1.13.11.58]	gi|697143873|ref|XP_009626058.1|//PREDICTED: probable linoleate 9S-lipoxygenase 5 isoform X1 [Nicotiana tomentosiformis]
107765396	1460	2.05287	0.893843	Up	LOC107765396	NA	NA	NA	K12603//CCR4-NOT transcription complex subunit 6 [EC:3.1.13.4]	gi|697123990|ref|XP_009615989.1|//PREDICTED: metacaspase-1-like [Nicotiana tomentosiformis]
107791466	1015	2.08823	0.893687	Up	LOC107791466	GO:0016471//vacuolar proton-transporting V-type ATPase complex	GO:0017111//nucleoside-triphosphatase activity	GO:0015992//proton transport	K02155//V-type H+-transporting ATPase 16kDa proteolipid subunit	gi|697093728|ref|XP_009623992.1|//PREDICTED: V-type proton ATPase 16 kDa proteolipid subunit [Nicotiana tomentosiformis]
BGI_novel_G015117	383	2.69249	0.893532	Up	NA	NA	NA	NA	NA
107767113	521	2.68066	0.893449	Up	LOC107767113	NA	NA	NA	NA	gi|698434663|ref|XP_009799302.1|//PREDICTED: uncharacterized protein LOC104245395 [Nicotiana sylvestris]
107813795	1932	2.51987	0.893428	Up	LOC107813795	NA	NA	NA	K12259//spermine oxidase [EC:1.5.3.16 1.5.3.-]	gi|698500317|ref|XP_009795930.1|//PREDICTED: probable polyamine oxidase 5 [Nicotiana sylvestris]
107797835	1357	3.94953	0.893376	Up	LOC107797835	NA	NA	NA	K01188//beta-glucosidase [EC:3.2.1.21];K00679//null;K01206//alpha-L-fucosidase [EC:3.2.1.51];K10960//null	gi|698533424|ref|XP_009763526.1|//PREDICTED: GDSL esterase/lipase At5g55050-like [Nicotiana sylvestris]
BGI_novel_G023033	2503	2.8505	0.893304	Up	NA	NA	GO:0016787//hydrolase activity	NA	K01988//lactosylceramide 4-alpha-galactosyltransferase [EC:2.4.1.228]	XP_003389450.1//PREDICTED: nudix hydrolase 8-like [Amphimedon queenslandica]
107831012	1868	2.53185	0.893241	Up	LOC107831012	NA	GO:0016758//transferase activity, transferring hexosyl groups	NA	K08236//null;K13068//null	gi|697120562|ref|XP_009614247.1|//PREDICTED: cinnamate beta-D-glucosyltransferase {ECO:0000303|PubMed:16443693, ECO:0000303|PubMed:17323078}-like [Nicotiana tomentosiformis]
BGI_novel_G024263	4803	2.26674	0.89321	Up	NA	NA	NA	NA	K13412//calcium-dependent protein kinase [EC:2.7.11.1]	XP_019576525.1//PREDICTED: calcium-dependent protein kinase 3 [Rhinolophus sinicus]
107767575	688	2.05716	0.893044	Up	LOC107767575	NA	GO:0005506//iron ion binding;GO:0004497//monooxygenase activity	NA	K07437//cytochrome P450 family 26 subfamily A	gi|698474672|ref|XP_009784780.1|//PREDICTED: uncharacterized protein LOC104233148 isoform X2 [Nicotiana sylvestris];gi|698468047|ref|XP_009783266.1|//PREDICTED: uncharacterized protein LOC104231901 [Nicotiana sylvestris];gi|698474674|ref|XP_009784781.1|//PREDICTED: dammarenediol 12-hydroxylase-like isoform X3 [Nicotiana sylvestris];gi|698474676|ref|XP_009784782.1|//PREDICTED: dammarenediol 12-hyd…
107765917	1569	2.21168	0.893044	Up	LOC107765917	NA	NA	GO:0006351//transcription, DNA-templated	K14516//null	gi|698580780|ref|XP_009777387.1|//PREDICTED: ethylene-responsive transcription factor 1B-like [Nicotiana sylvestris]
BGI_novel_G029574	606	7.50383	0.892868	Up	NA	GO:0005634//nucleus;GO:0000164//protein phosphatase type 1 complex	GO:0004865//protein serine/threonine phosphatase inhibitor activity;GO:0008157//protein phosphatase 1 binding	GO:0032515//negative regulation of phosphoprotein phosphatase activity	K18703//succinate---hydroxymethylglutarate CoA-transferase [EC:2.8.3.13];K17553//protein phosphatase 1 regulatory subunit 11	XP_646558.1//hypothetical protein DDB_G0270118 [Dictyostelium discoideum AX4]
107765013	1256	2.05413	0.892795	Up	LOC107765013	GO:0009534//chloroplast thylakoid	GO:0016491//oxidoreductase activity	GO:0050896//response to stimulus	K17893//ubiquinol oxidase [EC:1.10.3.11]	gi|698483573|ref|XP_009788638.1|//PREDICTED: light-induced protein, chloroplastic-like [Nicotiana sylvestris]
107818679	2036	2.15588	0.892764	Up	LOC107818679	GO:0031224//intrinsic component of membrane	GO:0016628//oxidoreductase activity, acting on the CH-CH group of donors, NAD or NADP as acceptor;GO:0022857//transmembrane transporter activity	GO:0071702//organic substance transport;GO:0008152//metabolic process	K08150//MFS transporter, SP family, solute carrier family 2 (myo-inositol transporter), member 13	gi|698533608|ref|XP_009763608.1|//PREDICTED: sugar transport protein 13 [Nicotiana sylvestris]
107803784	697	2.22522	0.892723	Up	LOC107803784	NA	NA	NA	NA	gi|698528786|ref|XP_009761227.1|//PREDICTED: uncharacterized protein LOC104213427 [Nicotiana sylvestris]
107823947	1374	2.01013	0.892629	Up	LOC107823947	NA	NA	NA	NA	gi|697130418|ref|XP_009619266.1|//PREDICTED: uncharacterized protein LOC104111297 [Nicotiana tomentosiformis]
107780049	2529	3.93546	0.892567	Up	LOC107780049	NA	NA	NA	K13199//plasminogen activator inhibitor 1 RNA-binding protein;K12663//Delta(3,5)-Delta(2,4)-dienoyl-CoA isomerase [EC:5.3.3.-];K01183//chitinase [EC:3.2.1.14]	gi|698435439|ref|XP_009800439.1|//PREDICTED: subtilisin-like protease [Nicotiana sylvestris]
107812874	1596	2.04225	0.892432	Up	LOC107812874	NA	NA	NA	NA	gi|697097566|ref|XP_009622183.1|//PREDICTED: phosphatidylinositol transfer protein 1-like [Nicotiana tomentosiformis]
BGI_novel_G011951	480	2.2519	0.892349	Up	NA	NA	NA	NA	NA	KMQ85179.1//rna-dependent dna polymerase [Lasius niger]
107806115	960	2.17268	0.892266	Up	LOC107806115	NA	GO:0046872//metal ion binding	NA	K19037//null	gi|697140010|ref|XP_009624101.1|//PREDICTED: E3 ubiquitin-protein ligase ATL23-like [Nicotiana tomentosiformis]
107777214	1022	2.02982	0.892007	Up	LOC107777214	NA	NA	GO:0006351//transcription, DNA-templated	K09286//EREBP-like factor	gi|698501046|ref|XP_009796242.1|//PREDICTED: ethylene-responsive transcription factor ERF010-like [Nicotiana sylvestris]
107806520	2027	2.06972	0.891893	Up	LOC107806520	NA	NA	NA	K14506//jasmonic acid-amino synthetase	gi|697155751|ref|XP_009586619.1|//PREDICTED: probable indole-3-acetic acid-amido synthetase GH3.5 isoform X1 [Nicotiana tomentosiformis]
107817360	1123	2.03074	0.891872	Up	LOC107817360	NA	NA	NA	NA	gi|698509848|ref|XP_009800116.1|//PREDICTED: uncharacterized protein LOC104246078 [Nicotiana sylvestris]
107822676	1980	2.08229	0.891862	Up	LOC107822676	NA	NA	NA	K07428//cytochrome P450 family 4 subfamily X [EC:1.14.14.1]	gi|697129448|ref|XP_009618785.1|//PREDICTED: cytochrome P450 CYP72A219-like [Nicotiana tomentosiformis]
BGI_novel_G004881	2595	2.69309	0.891841	Up	NA	NA	NA	NA	K14963//COMPASS component SWD3	ETO34195.1//WD-40 repeat-containing protein [Reticulomyxa filosa]
BGI_novel_G036614	4187	7.47978	0.891706	Up	NA	NA	NA	NA	K13416//brassinosteroid insensitive 1-associated receptor kinase 1 [EC:2.7.10.1 2.7.11.1]	XP_019575729.1//PREDICTED: LOW QUALITY PROTEIN: leucine-rich repeat receptor-like protein kinase PEPR2 [Rhinolophus sinicus]
107759621	1577	2.51379	0.891633	Up	LOC107759621	NA	GO:0016757//transferase activity, transferring glycosyl groups	NA	K00699//glucuronosyltransferase [EC:2.4.1.17];K13030//null	gi|698574784|ref|XP_009775754.1|//PREDICTED: 7-deoxyloganetin glucosyltransferase-like [Nicotiana sylvestris]
107789919	1707	2.23145	0.891602	Up	LOC107789919	NA	NA	NA	K03509//DNA polymerase eta [EC:2.7.7.7]	gi|698476386|ref|XP_009785515.1|//PREDICTED: uncharacterized protein LOC104233769 [Nicotiana sylvestris]
107826516	680	2.66402	0.891457	Up	LOC107826516	NA	NA	NA	NA	gi|697161200|ref|XP_009589377.1|//PREDICTED: uncharacterized protein LOC104086751 [Nicotiana tomentosiformis]
107762414	1894	2.43147	0.891436	Up	LOC107762414	NA	NA	NA	NA	gi|697100443|ref|XP_009591174.1|//PREDICTED: putative transporter arsB [Nicotiana tomentosiformis]
107763701	975	4.71882	0.891343	Up	LOC107763701	GO:0044464//cell part	NA	GO:0015833//peptide transport	K14638//solute carrier family 15 (peptide/histidine transporter), member 3/4	gi|698528819|ref|XP_009761241.1|//PREDICTED: protein NRT1/ PTR FAMILY 7.3-like [Nicotiana sylvestris]
107813808	1112	3.28282	0.891281	Up	LOC107813808	NA	GO:0004553//hydrolase activity, hydrolyzing O-glycosyl compounds;GO:0043167//ion binding	GO:0006026//aminoglycan catabolic process	K01183//chitinase [EC:3.2.1.14]	gi|698427662|ref|XP_009788613.1|//PREDICTED: basic endochitinase [Nicotiana sylvestris]
107814127	1715	2.63965	0.891177	Up	LOC107814127	GO:0044424//intracellular part	GO:0008168//methyltransferase activity;GO:0051540//metal cluster binding	GO:0042254//ribosome biogenesis;GO:0009451//RNA modification	K06941//null	gi|697134788|ref|XP_009621441.1|//PREDICTED: uncharacterized protein LOC104113062 [Nicotiana tomentosiformis]
107780718	3239	2.16027	0.89071	Up	LOC107780718	NA	NA	NA	K01006//null	gi|697148824|ref|XP_009628602.1|//PREDICTED: pyruvate, phosphate dikinase, chloroplastic [Nicotiana tomentosiformis]
107781545	1380	2.13187	0.890669	Up	LOC107781545	NA	NA	NA	K16219//protein N-terminal methyltransferase [EC:2.1.1.244]	gi|697117767|ref|XP_009612828.1|//PREDICTED: F-box protein PP2-A15-like [Nicotiana tomentosiformis]
107815681	1138	2.01777	0.890627	Up	LOC107815681	NA	NA	NA	NA	gi|698428712|ref|XP_009790189.1|//PREDICTED: uncharacterized protein LOC104237694 [Nicotiana sylvestris]
BGI_novel_G008081	3431	7.46761	0.890565	Up	NA	NA	NA	NA	K04733//interleukin-1 receptor-associated kinase 4 [EC:2.7.11.1];K13416//brassinosteroid insensitive 1-associated receptor kinase 1 [EC:2.7.10.1 2.7.11.1]	XP_019575868.1//PREDICTED: probable LRR receptor-like serine/threonine-protein kinase At1g56140, partial [Rhinolophus sinicus]
BGI_novel_G022203	1868	2.59023	0.890513	Up	NA	NA	NA	NA	K05278//flavonol synthase [EC:1.14.11.23];K05933//aminocyclopropanecarboxylate oxidase [EC:1.14.17.4];K06892//feruloyl-CoA ortho-hydroxylase [EC:1.14.11.-]	XP_019577488.1//PREDICTED: 1-aminocyclopropane-1-carboxylate oxidase homolog 11-like [Rhinolophus sinicus]
107778058	2303	2.23736	0.890513	Up	LOC107778058	GO:0031224//intrinsic component of membrane	NA	NA	K14209//solute carrier family 36 (proton-coupled amino acid transporter)	gi|698512653|ref|XP_009801334.1|//PREDICTED: proton-coupled amino acid transporter 3-like [Nicotiana sylvestris]
107784192	715	2.55734	0.890389	Up	LOC107784192	NA	NA	NA	K14998//surfeit locus 1 family protein	gi|697098508|ref|XP_009627049.1|//PREDICTED: lipid transfer-like protein VAS [Nicotiana tomentosiformis]
107773018	578	2.4305	0.890368	Up	LOC107773018	NA	NA	NA	NA	NA
BGI_novel_G010841	1312	2.26549	0.890337	Up	NA	NA	NA	NA	K09422//transcription factor MYB, plant	XP_019577965.1//PREDICTED: myb-related protein 305-like [Rhinolophus sinicus]
107788423	1440	2.22887	0.890337	Up	LOC107788423	NA	NA	NA	K01785//aldose 1-epimerase [EC:5.1.3.3]	gi|697140686|ref|XP_009624447.1|//PREDICTED: aldose 1-epimerase-like [Nicotiana tomentosiformis]
107772306	975	2.42223	0.890119	Up	LOC107772306	NA	NA	NA	NA	gi|698473711|ref|XP_009784520.1|//PREDICTED: uncharacterized protein LOC104232941, partial [Nicotiana sylvestris]
107765889	1424	2.39044	0.890046	Up	LOC107765889	NA	NA	NA	NA	gi|698489541|ref|XP_009791315.1|//PREDICTED: F-box protein At5g49610-like isoform X1 [Nicotiana sylvestris]
107779529	1651	2.19832	0.890046	Up	LOC107779529	NA	NA	NA	NA	gi|698574665|ref|XP_009775721.1|//PREDICTED: probable purine permease 11 [Nicotiana sylvestris]
BGI_novel_G023492	534	7.45533	0.890036	Up	NA	GO:0005840//ribosome	GO:0003735//structural constituent of ribosome	GO:0006412//translation	K02868//large subunit ribosomal protein L11e	CEM04131.1//unnamed protein product [Vitrella brassicaformis CCMP3155]
107790908	1164	2.11667	0.889849	Up	LOC107790908	NA	NA	NA	NA	gi|697152417|ref|XP_009630447.1|//PREDICTED: uncharacterized protein LOC104120395 isoform X2 [Nicotiana tomentosiformis];gi|697152415|ref|XP_009630446.1|//PREDICTED: uncharacterized protein LOC104120395 isoform X1 [Nicotiana tomentosiformis]
BGI_novel_G005715	396	3.10852	0.889455	Up	NA	NA	NA	NA	NA
107770845	2533	3.41375	0.889444	Up	LOC107770845	NA	NA	NA	NA	gi|698478909|ref|XP_009786581.1|//PREDICTED: uncharacterized protein LOC104234674 [Nicotiana sylvestris]
107808484	849	5.98109	0.889434	Up	LOC107808484	NA	NA	NA	NA	gi|697123245|ref|XP_009615616.1|//PREDICTED: CASP-like protein 4D1 [Nicotiana tomentosiformis]
BGI_novel_G032307	738	7.44708	0.889403	Up	NA	NA	GO:0003723//RNA binding	NA	K13195//cold-inducible RNA-binding protein	XP_012988212.1//PREDICTED: glycine-rich RNA-binding protein GRP2A-like [Esox lucius]
107800049	1438	3.03722	0.88904	Up	LOC107800049	NA	NA	NA	K13425//null	gi|698523368|ref|XP_009758490.1|//PREDICTED: probable WRKY transcription factor 65 isoform X1 [Nicotiana sylvestris];gi|698523370|ref|XP_009758491.1|//PREDICTED: probable WRKY transcription factor 65 isoform X2 [Nicotiana sylvestris]
107824370	954	2.73853	0.889009	Up	LOC107824370	NA	NA	NA	K13258//null;K20506//null	gi|698562635|ref|XP_009772467.1|//PREDICTED: 2-hydroxyisoflavanone dehydratase-like [Nicotiana sylvestris]
BGI_novel_G035301	1926	2.25795	0.888998	Up	NA	NA	NA	NA	K14506//jasmonic acid-amino synthetase;K14487//auxin responsive GH3 gene family	XP_019578319.1//PREDICTED: jasmonic acid-amido synthetase JAR1, partial [Rhinolophus sinicus]
107824342	1336	2.13734	0.888812	Up	LOC107824342	NA	NA	NA	K05909//laccase [EC:1.10.3.2];K01738//cysteine synthase A [EC:2.5.1.47];K13126//polyadenylate-binding protein;K02350//DNA polymerase zeta [EC:2.7.7.7]	gi|698464037|ref|XP_009782342.1|//PREDICTED: uncharacterized protein LOC104231104 [Nicotiana sylvestris];gi|698473248|ref|XP_009784424.1|//PREDICTED: uncharacterized protein LOC104232844 [Nicotiana sylvestris]
107823490	1335	2.46027	0.88877	Up	LOC107823490	NA	NA	GO:0006351//transcription, DNA-templated	K09286//EREBP-like factor	gi|698418266|ref|XP_009791248.1|//PREDICTED: LOW QUALITY PROTEIN: ethylene-responsive transcription factor RAP2-10-like, partial [Nicotiana sylvestris]
107780466	1828	2.03869	0.888698	Up	LOC107780466	NA	NA	NA	K04628//ceramide galactosyltransferase [EC:2.4.1.47];K13493//cytokinin-N-glucosyltransferase [EC:2.4.1.-];K00699//glucuronosyltransferase [EC:2.4.1.17]	gi|697100338|ref|XP_009590620.1|//PREDICTED: 7-deoxyloganetic acid glucosyltransferase-like [Nicotiana tomentosiformis]
BGI_novel_G033724	1300	2.05799	0.888656	Up	NA	NA	NA	NA	NA	XP_019576422.1//PREDICTED: oligopeptide transporter 3, partial [Rhinolophus sinicus]
107825117	1530	2.84319	0.888272	Up	LOC107825117	NA	NA	NA	K13420//null	gi|698470327|ref|XP_009783787.1|//PREDICTED: putative receptor-like protein kinase At3g47110 [Nicotiana sylvestris]
107822784	4840	7.43045	0.88822	Up	LOC107822784	NA	NA	NA	K05670//ATP-binding cassette, subfamily C (CFTR/MRP), member 13;K05666//ATP-binding cassette, subfamily C (CFTR/MRP), member 2;K05665//ATP-binding cassette, subfamily C (CFTR/MRP), member 1	gi|697164357|ref|XP_009590988.1|//PREDICTED: ABC transporter C family member 8 isoform X1 [Nicotiana tomentosiformis]
107795012	8094	7.43879	0.88822	Up	LOC107795012	NA	NA	NA	K19525//vacuolar protein sorting-associated protein 13A/C	gi|697127246|ref|XP_009617662.1|//PREDICTED: uncharacterized protein LOC104109962 [Nicotiana tomentosiformis]
107773042	944	1.98983	0.8882	Up	LOC107773042	NA	GO:0016209//antioxidant activity;GO:0005506//iron ion binding;GO:0003824//catalytic activity	GO:0042743//hydrogen peroxide metabolic process;GO:0006950//response to stress	K00430//peroxidase [EC:1.11.1.7]	gi|698466556|ref|XP_009782938.1|//PREDICTED: peroxidase N1-like [Nicotiana sylvestris]
107827290	1505	1.98643	0.888189	Up	LOC107827290	GO:0043231//intracellular membrane-bounded organelle	GO:0016620//oxidoreductase activity, acting on the aldehyde or oxo group of donors, NAD or NADP as acceptor;GO:0016614//oxidoreductase activity, acting on CH-OH group of donors;GO:0000166//nucleotide binding	GO:0008152//metabolic process	K00122//formate dehydrogenase [EC:1.17.1.9]	gi|698486893|ref|XP_009790143.1|//PREDICTED: formate dehydrogenase, mitochondrial [Nicotiana sylvestris]
BGI_novel_G036369	3775	2.26981	0.888179	Up	NA	NA	NA	NA	K00695//sucrose synthase [EC:2.4.1.13]	XP_019575854.1//PREDICTED: sucrose synthase 3 [Rhinolophus sinicus]
107827795	2047	2.13912	0.888075	Up	LOC107827795	NA	NA	NA	K00517//indol-3-yl-methylglucosinolate hydroxylase [EC:1.14.-.-];K00512//steroid 17alpha-monooxygenase / 17alpha-hydroxyprogesterone deacetylase [EC:1.14.14.19 1.14.14.32]	gi|698463214|ref|XP_009782165.1|//PREDICTED: cytochrome P450 89A2-like [Nicotiana sylvestris]
107783330	4200	2.75367	0.88794	Up	LOC107783330	NA	NA	NA	K03283//heat shock 70kDa protein 1/2/6/8;K19613//leucine-rich repeat protein SHOC2	gi|698517554|ref|XP_009803658.1|//PREDICTED: TMV resistance protein N-like [Nicotiana sylvestris]
107772133	923	1.95672	0.887868	Up	LOC107772133	NA	GO:0030247//polysaccharide binding	GO:0006952//defense response	K04730//interleukin-1 receptor-associated kinase 1 [EC:2.7.11.1];K01183//chitinase [EC:3.2.1.14]	gi|698494852|ref|XP_009793591.1|//PREDICTED: wound-induced protein WIN1-like [Nicotiana sylvestris]
107811541	1216	2.03841	0.887826	Up	LOC107811541	NA	NA	NA	NA	gi|698515585|ref|XP_009802672.1|//PREDICTED: F-box protein SKIP28 [Nicotiana sylvestris]
107795581	3246	2.12194	0.887805	Up	LOC107795581	NA	GO:0003824//catalytic activity	NA	K13415//null	gi|698474056|ref|XP_009784605.1|//PREDICTED: probable LRR receptor-like serine/threonine-protein kinase At2g16250 isoform X1 [Nicotiana sylvestris]
107774178	1168	2.70405	0.887743	Up	LOC107774178	NA	NA	NA	K05909//laccase [EC:1.10.3.2];K10760//null	gi|698449504|ref|XP_009774161.1|//PREDICTED: uncharacterized protein LOC104224249 [Nicotiana sylvestris];gi|658063119|ref|XP_008367475.1|//PREDICTED: uncharacterized protein LOC103431103 [Malus domestica]
107761973	921	3.01143	0.887733	Up	LOC107761973	NA	NA	GO:0006351//transcription, DNA-templated	K09286//EREBP-like factor	gi|697105565|ref|XP_009606597.1|//PREDICTED: ethylene-responsive transcription factor ERF011-like [Nicotiana tomentosiformis]
BGI_novel_G027295	2106	2.18601	0.88765	Up	NA	NA	NA	NA	NA	XP_019577917.1//PREDICTED: uncharacterized protein LOC109442113 [Rhinolophus sinicus]
107823012	3411	2.0487	0.887058	Up	LOC107823012	NA	NA	NA	K03283//heat shock 70kDa protein 1/2/6/8;K19613//leucine-rich repeat protein SHOC2	gi|698528100|ref|XP_009760885.1|//PREDICTED: TMV resistance protein N-like [Nicotiana sylvestris]
107779918	1525	2.13732	0.886913	Up	LOC107779918	NA	NA	NA	NA	gi|697164681|ref|XP_009591151.1|//PREDICTED: probable purine permease 11 [Nicotiana tomentosiformis]
107801671	986	2.2618	0.886872	Up	LOC107801671	NA	NA	NA	K13464//jasmonate ZIM domain-containing protein	gi|697134778|ref|XP_009621436.1|//PREDICTED: protein TIFY 10A-like [Nicotiana tomentosiformis]
107774737	1413	3.29956	0.886758	Up	LOC107774737	NA	NA	NA	K08472//mlo protein	gi|698479637|ref|XP_009786896.1|//PREDICTED: MLO-like protein 3 isoform X2 [Nicotiana sylvestris];gi|697102554|ref|XP_009601693.1|//PREDICTED: MLO-like protein 3 [Nicotiana tomentosiformis];gi|698479635|ref|XP_009786895.1|//PREDICTED: MLO-like protein 3 isoform X1 [Nicotiana sylvestris]
107765596	1602	1.98143	0.886695	Up	LOC107765596	NA	GO:0016746//transferase activity, transferring acyl groups	NA	K00626//acetyl-CoA C-acetyltransferase [EC:2.3.1.9]	gi|697100394|ref|XP_009590926.1|//PREDICTED: acetyl-CoA acetyltransferase, cytosolic 1 [Nicotiana tomentosiformis]
107759703	1108	1.96175	0.886436	Up	LOC107759703	NA	GO:0004601//peroxidase activity;GO:0005506//iron ion binding	GO:0008152//metabolic process;GO:0006950//response to stress	K00434//L-ascorbate peroxidase [EC:1.11.1.11]	gi|1389654|dbj|BAA12918.1|//cytosolic ascorbate peroxidase [Nicotiana tabacum]
BGI_novel_G022828	2895	2.85724	0.886363	Up	NA	NA	NA	NA	K06966//uncharacterized protein	XP_019578768.1//PREDICTED: cytokinin riboside 5'-monophosphate phosphoribohydrolase LOG4 [Rhinolophus sinicus]
107823951	1154	1.94312	0.886322	Up	LOC107823951	NA	GO:0016765//transferase activity, transferring alkyl or aryl (other than methyl) groups	GO:0009755//hormone-mediated signaling pathway	K00799//glutathione S-transferase [EC:2.5.1.18]	gi|698440250|ref|XP_009759836.1|//PREDICTED: probable glutathione S-transferase [Nicotiana sylvestris]
107762416	1119	2.76834	0.886239	Up	LOC107762416	NA	NA	NA	K14496//abscisic acid receptor PYR/PYL family	gi|698542117|ref|XP_009766300.1|//PREDICTED: abscisic acid receptor PYL4-like [Nicotiana sylvestris]
107817589	778	1.93748	0.886218	Up	LOC107817589	NA	NA	NA	NA	gi|697165950|ref|XP_009591786.1|//PREDICTED: pollen-specific leucine-rich repeat extensin-like protein 2 [Nicotiana tomentosiformis]
107806485	1584	2.73361	0.886146	Up	LOC107806485	NA	NA	NA	K15400//omega-hydroxypalmitate O-feruloyl transferase [EC:2.3.1.188];K19861//null	gi|697098762|ref|XP_009628325.1|//PREDICTED: acetyl-CoA-benzylalcohol acetyltransferase-like [Nicotiana tomentosiformis]
107824226	1771	2.36696	0.886135	Up	LOC107824226	NA	GO:0008374//O-acyltransferase activity	NA	K13508//null	gi|698482696|ref|XP_009788251.1|//PREDICTED: glycerol-3-phosphate acyltransferase 5-like [Nicotiana sylvestris]
107791200	969	3.42525	0.886125	Up	LOC107791200	NA	NA	NA	NA	gi|114145390|dbj|BAF30984.1|//basic helix-loop-helix protein [Nicotiana tabacum]
107807226	1034	2.85277	0.886063	Up	LOC107807226	GO:0031224//intrinsic component of membrane	NA	GO:0006810//transport	K09873//null	gi|698456204|ref|XP_009780564.1|//PREDICTED: aquaporin TIP1-3 [Nicotiana sylvestris]
BGI_novel_G029711	4162	7.40088	0.885969	Up	NA	GO:0016020//membrane	NA	NA	K14963//COMPASS component SWD3	ETN99131.1//NB-ARC domain-containing protein, partial [Reticulomyxa filosa]
107782785	2298	2.14061	0.885855	Up	LOC107782785	NA	NA	NA	K03695//ATP-dependent Clp protease ATP-binding subunit ClpB	gi|698557423|ref|XP_009771020.1|//PREDICTED: jacalin-related lectin 3 isoform X2 [Nicotiana sylvestris];gi|698557419|ref|XP_009771019.1|//PREDICTED: jacalin-related lectin 3 isoform X1 [Nicotiana sylvestris]
107813729	410	2.52549	0.885845	Up	LOC107813729	NA	GO:0016616//oxidoreductase activity, acting on the CH-OH group of donors, NAD or NADP as acceptor;GO:0051287//NAD binding	GO:0032787//monocarboxylic acid metabolic process	K00074//null	gi|697162147|ref|XP_009589874.1|//PREDICTED: hydroxyacyl-coenzyme A dehydrogenase, mitochondrial [Nicotiana tomentosiformis]
BGI_novel_G013331	2864	2.29932	0.885648	Up	NA	NA	NA	NA	K04733//interleukin-1 receptor-associated kinase 4 [EC:2.7.11.1];K13416//brassinosteroid insensitive 1-associated receptor kinase 1 [EC:2.7.10.1 2.7.11.1]	XP_019575858.1//PREDICTED: G-type lectin S-receptor-like serine/threonine-protein kinase B120 [Rhinolophus sinicus]
107799592	1009	3.02748	0.885585	Up	LOC107799592	NA	NA	NA	K03875//F-box and leucine-rich repeat protein 1 (S-phase kinase-associated protein 2);K14515//null;K10268//F-box and leucine-rich repeat protein 2/20	gi|698498485|ref|XP_009795145.1|//PREDICTED: F-box protein At5g67140 [Nicotiana sylvestris]
107761211	1126	2.17923	0.885388	Up	LOC107761211	NA	GO:0003824//catalytic activity	GO:0008152//metabolic process	K08081//null	gi|697097469|ref|XP_009621668.1|//PREDICTED: tropinone reductase homolog [Nicotiana tomentosiformis]
107764536	1732	2.65386	0.885347	Up	LOC107764536	NA	NA	NA	K07393//glutathionyl-hydroquinone reductase [EC:1.8.5.7]	gi|698582962|ref|XP_009777972.1|//PREDICTED: UPF0481 protein At3g47200-like, partial [Nicotiana sylvestris]
107816734	1111	2.634	0.885295	Up	LOC107816734	NA	NA	NA	K13944//null	gi|698522136|ref|XP_009757882.1|//PREDICTED: LOB domain-containing protein 25-like isoform X2 [Nicotiana sylvestris];gi|698522132|ref|XP_009757880.1|//PREDICTED: LOB domain-containing protein 25-like isoform X1 [Nicotiana sylvestris]
107810774	1121	2.1872	0.885285	Up	LOC107810774	NA	GO:0043169//cation binding;GO:0008171//O-methyltransferase activity	GO:0009699//phenylpropanoid biosynthetic process;GO:0006730//one-carbon metabolic process	K00588//caffeoyl-CoA O-methyltransferase [EC:2.1.1.104]	gi|697102253|ref|XP_009600093.1|//PREDICTED: caffeoyl-CoA O-methyltransferase 6 [Nicotiana tomentosiformis]
107805651	1195	2.15865	0.885233	Up	LOC107805651	GO:0016020//membrane	NA	GO:0006810//transport	K15382//solute carrier family 50 (sugar transporter)	gi|698478766|ref|XP_009786515.1|//PREDICTED: bidirectional sugar transporter SWEET2a-like [Nicotiana sylvestris]
BGI_novel_G009441	1440	3.84298	0.885212	Up	NA	NA	NA	NA	NA
107829921	673	1.89265	0.885139	Up	LOC107829921	NA	NA	NA	NA	gi|6689812|gb|AAF23852.1|//unknown [Nicotiana tabacum]
107780901	1299	2.43112	0.885067	Up	LOC107780901	NA	NA	NA	NA	gi|698501299|ref|XP_009796356.1|//PREDICTED: pollen-specific leucine-rich repeat extensin-like protein 1 [Nicotiana sylvestris]
107795805	1699	5.56224	0.885036	Up	LOC107795805	NA	NA	NA	K06027//vesicle-fusing ATPase [EC:3.6.4.6]	gi|697185939|ref|XP_009602008.1|//PREDICTED: vesicle-fusing ATPase-like [Nicotiana tomentosiformis]
107769460	1738	2.71602	0.885036	Up	LOC107769460	NA	NA	NA	K00737//beta-1,4-mannosyl-glycoprotein beta-1,4-N-acetylglucosaminyltransferase [EC:2.4.1.144]	gi|698507548|ref|XP_009799110.1|//PREDICTED: uncharacterized protein LOC104245226 isoform X2 [Nicotiana sylvestris];gi|698507546|ref|XP_009799109.1|//PREDICTED: uncharacterized protein LOC104245226 isoform X1 [Nicotiana sylvestris]
BGI_novel_G031015	2245	2.1274	0.885025	Up	NA	NA	NA	NA	NA	XP_019577899.1//PREDICTED: alpha-barbatene synthase-like, partial [Rhinolophus sinicus]
107775293	1373	1.92875	0.884932	Up	LOC107775293	NA	NA	NA	K10442//kelch-like protein 1/4/5;K10454//kelch-like protein 17 (actinfilin);K10457//kelch-like protein 20	gi|698515869|ref|XP_009802815.1|//PREDICTED: F-box/kelch-repeat protein At1g15670-like [Nicotiana sylvestris]
107796407	1808	1.99255	0.884859	Up	LOC107796407	NA	GO:0016747//transferase activity, transferring acyl groups other than amino-acyl groups;GO:0046912//transferase activity, transferring acyl groups, acyl groups converted into alkyl on transfer	GO:0006720//isoprenoid metabolic process	K01641//hydroxymethylglutaryl-CoA synthase [EC:2.3.3.10]	gi|697120386|ref|XP_009614165.1|//PREDICTED: hydroxymethylglutaryl-CoA synthase-like [Nicotiana tomentosiformis]
107767919	1716	2.0691	0.884631	Up	LOC107767919	NA	GO:0005506//iron ion binding;GO:0016491//oxidoreductase activity	NA	K00512//steroid 17alpha-monooxygenase / 17alpha-hydroxyprogesterone deacetylase [EC:1.14.14.19 1.14.14.32];K15472//null	gi|698496883|ref|XP_009794456.1|//PREDICTED: premnaspirodiene oxygenase-like [Nicotiana sylvestris]
107772987	4210	3.67243	0.884112	Up	LOC107772987	NA	NA	NA	K04730//interleukin-1 receptor-associated kinase 1 [EC:2.7.11.1];K17422//large subunit ribosomal protein L41	gi|697125144|ref|XP_009616588.1|//PREDICTED: probable LRR receptor-like serine/threonine-protein kinase At4g08850 [Nicotiana tomentosiformis]
107777338	1789	2.12942	0.883988	Up	LOC107777338	NA	GO:0016645//oxidoreductase activity, acting on the CH-NH group of donors	GO:0006536//glutamate metabolic process;GO:0006560//proline metabolic process	K00318//proline dehydrogenase [EC:1.5.-.-]	gi|698497054|ref|XP_009794535.1|//PREDICTED: proline dehydrogenase 2, mitochondrial-like [Nicotiana sylvestris]
107825380	835	1.89653	0.883977	Up	LOC107825380	NA	NA	GO:0050896//response to stimulus	NA	gi|697170870|ref|XP_009594359.1|//PREDICTED: uncharacterized protein LOC104090868 [Nicotiana tomentosiformis]
107788073	2196	2.88658	0.883894	Up	LOC107788073	NA	NA	NA	K03495//tRNA uridine 5-carboxymethylaminomethyl modification enzyme	gi|698557091|ref|XP_009770928.1|//PREDICTED: uncharacterized protein LOC104221562 [Nicotiana sylvestris]
107804581	668	3.47964	0.883811	Up	LOC107804581	NA	NA	NA	K10781//fatty acyl-ACP thioesterase B [EC:3.1.2.14 3.1.2.21]	gi|697145070|ref|XP_009626661.1|//PREDICTED: uncharacterized protein LOC104117322 isoform X1 [Nicotiana tomentosiformis]
BGI_novel_G037382	2025	2.79373	0.883708	Up	NA	GO:0005634//nucleus;GO:0005737//cytoplasm	GO:0005524//ATP binding;GO:0061656//SUMO conjugating enzyme activity;GO:0032093//SAM domain binding;GO:0001085//RNA polymerase II transcription factor binding;GO:0019789//SUMO transferase activity	GO:0000122//negative regulation of transcription from RNA polymerase II promoter;GO:0009952//anterior/posterior pattern specification;GO:0043282//pharyngeal muscle development;GO:1903827//regulation of cellular protein localization;GO:0002119//nematode larval development;GO:0009792//embryo development ending in birth or egg hatching	K10577//ubiquitin-conjugating enzyme E2 I	XP_019578978.1//PREDICTED: SUMO-conjugating enzyme SCE1, partial [Rhinolophus sinicus]
BGI_novel_G000240	455	3.79008	0.883604	Up	NA	NA	NA	NA	NA
BGI_novel_G022088	2815	2.83406	0.883583	Up	NA	NA	NA	NA	K13464//jasmonate ZIM domain-containing protein	XP_019578605.1//PREDICTED: protein TIFY 6B-like, partial [Rhinolophus sinicus]
107830500	10623	1.88412	0.883448	Up	LOC107830500	NA	NA	NA	K14972//PAX-interacting protein 1;K20478//golgin subfamily B member 1	gi|697169088|ref|XP_009593434.1|//PREDICTED: titin isoform X10 [Nicotiana tomentosiformis];gi|698546156|ref|XP_009767626.1|//PREDICTED: titin [Nicotiana sylvestris]
107831254	1106	2.23575	0.883365	Up	LOC107831254	NA	GO:0046872//metal ion binding;GO:0019842//vitamin binding;GO:0003824//catalytic activity	NA	K12261//2-hydroxyacyl-CoA lyase 1 [EC:4.1.-.-]	gi|698524501|ref|XP_009759059.1|//PREDICTED: 2-hydroxyacyl-CoA lyase [Nicotiana sylvestris]
BGI_novel_G003571	759	2.36058	0.883324	Up	NA	NA	NA	NA	NA
107766116	2095	2.22324	0.883106	Up	LOC107766116	NA	NA	NA	K17866//diphthamide biosynthesis protein 2;K12670//oligosaccharyltransferase complex subunit beta;K12818//ATP-dependent RNA helicase DHX8/PRP22 [EC:3.6.4.13]	gi|698576954|ref|XP_009776345.1|//PREDICTED: protein ZINC INDUCED FACILITATOR-LIKE 1-like isoform X2 [Nicotiana sylvestris];gi|698576951|ref|XP_009776344.1|//PREDICTED: protein ZINC INDUCED FACILITATOR-LIKE 1-like isoform X1 [Nicotiana sylvestris]
107789579	1087	2.15491	0.882795	Up	LOC107789579	GO:0030312//external encapsulating structure;GO:0005576//extracellular region	GO:0016758//transferase activity, transferring hexosyl groups;GO:0016798//hydrolase activity, acting on glycosyl bonds	GO:0044042//glucan metabolic process	K08235//xyloglucan:xyloglucosyl transferase [EC:2.4.1.207]	gi|698498458|ref|XP_009795133.1|//PREDICTED: probable xyloglucan endotransglucosylase/hydrolase protein 33 [Nicotiana sylvestris]
107808257	1296	1.84704	0.882722	Up	LOC107808257	NA	GO:0043169//cation binding;GO:0016641//oxidoreductase activity, acting on the CH-NH2 group of donors, oxygen as acceptor;GO:0019842//vitamin binding	GO:0003006//developmental process involved in reproduction;GO:0009692//ethylene metabolic process;GO:0006950//response to stress	K05933//aminocyclopropanecarboxylate oxidase [EC:1.14.17.4]	gi|697152049|ref|XP_009630256.1|//PREDICTED: 1-aminocyclopropane-1-carboxylate oxidase 1 [Nicotiana tomentosiformis]
107780876	969	1.90749	0.882691	Up	LOC107780876	NA	NA	NA	K16222//null	gi|698589219|ref|XP_009779672.1|//PREDICTED: dof zinc finger protein DOF5.4-like [Nicotiana sylvestris]
BGI_novel_G023153	1348	2.45638	0.88267	Up	NA	NA	GO:0080130//L-phenylalanine:2-oxoglutarate aminotransferase activity;GO:0004069//L-aspartate:2-oxoglutarate aminotransferase activity;GO:0030170//pyridoxal phosphate binding	GO:0009058//biosynthetic process;GO:0006520//cellular amino acid metabolic process	K14455//aspartate aminotransferase, mitochondrial [EC:2.6.1.1];K14454//aspartate aminotransferase, cytoplasmic [EC:2.6.1.1];K00811//aspartate aminotransferase, chloroplastic [EC:2.6.1.1]	XP_019576511.1//PREDICTED: aspartate aminotransferase, chloroplastic [Rhinolophus sinicus]
107807620	1356	2.00327	0.882608	Up	LOC107807620	NA	NA	NA	K19043//null	gi|698509573|ref|XP_009799995.1|//PREDICTED: E3 ubiquitin-protein ligase At3g02290 [Nicotiana sylvestris]
BGI_novel_G018484	5160	2.96908	0.882598	Up	NA	NA	NA	NA	NA
107805169	1113	1.94328	0.882587	Up	LOC107805169	NA	NA	NA	K03251//translation initiation factor 3 subunit D	gi|698425849|ref|XP_009785917.1|//PREDICTED: cold-regulated 413 inner membrane protein 1, chloroplastic-like [Nicotiana sylvestris]
107826794	1129	1.81799	0.882515	Up	LOC107826794	GO:0043231//intracellular membrane-bounded organelle;GO:0030312//external encapsulating structure	GO:0004553//hydrolase activity, hydrolyzing O-glycosyl compounds;GO:0030247//polysaccharide binding	GO:0033554//cellular response to stress;GO:0006026//aminoglycan catabolic process	K01183//chitinase [EC:3.2.1.14]	gi|116321|sp|P24091.1|CHI2_TOBAC//RecName: Full=Endochitinase B; Short=CHN-B; Flags: Precursor
107778133	2327	2.13417	0.882473	Up	LOC107778133	NA	GO:0032561//guanyl ribonucleotide binding;GO:0017111//nucleoside-triphosphatase activity	GO:0009207//purine ribonucleoside triphosphate catabolic process	K01528//dynamin GTPase [EC:3.6.5.5]	gi|697189027|ref|XP_009603558.1|//PREDICTED: dynamin-related protein 1E-like [Nicotiana tomentosiformis]
107801690	1014	1.92729	0.882401	Up	LOC107801690	GO:0031224//intrinsic component of membrane	NA	GO:0015833//peptide transport	K14638//solute carrier family 15 (peptide/histidine transporter), member 3/4	gi|698505640|ref|XP_009798260.1|//PREDICTED: protein NRT1/ PTR FAMILY 6.3-like [Nicotiana sylvestris]
107794478	1013	1.80742	0.882307	Up	LOC107794478	NA	NA	GO:0006950//response to stress	K14297//nuclear pore complex protein Nup98-Nup96;K12173//BRCA1-A complex subunit BRE	gi|697160853|ref|XP_009589205.1|//PREDICTED: osmotin-like protein [Nicotiana tomentosiformis]
107830708	2235	2.01384	0.882266	Up	LOC107830708	NA	GO:0032559//adenyl ribonucleotide binding;GO:0004672//protein kinase activity	GO:0007165//signal transduction;GO:0006464//cellular protein modification process	K06272//integrin-linked kinase [EC:2.7.11.1]	gi|698515769|ref|XP_009802763.1|//PREDICTED: serine/threonine-protein kinase HT1-like [Nicotiana sylvestris]
107800950	1987	2.7591	0.882245	Up	LOC107800950	NA	NA	NA	NA	gi|698486933|ref|XP_009790161.1|//PREDICTED: uncharacterized protein LOC104237672 [Nicotiana sylvestris]
107797330	2553	2.32761	0.882235	Up	LOC107797330	NA	NA	NA	NA	gi|697192558|ref|XP_009605371.1|//PREDICTED: uncharacterized protein LOC104099939 [Nicotiana tomentosiformis]
107829517	552	5.52356	0.882235	Up	LOC107829517	NA	NA	NA	NA	NA
BGI_novel_G018903	725	1.93999	0.882203	Up	NA	NA	NA	NA	NA	XP_018006229.1//PREDICTED: biodegradative arginine decarboxylase-like [Hyalella azteca]
107822630	1404	1.87367	0.882203	Up	LOC107822630	NA	NA	NA	NA	gi|698461469|ref|XP_009781780.1|//PREDICTED: uncharacterized protein At5g39570 [Nicotiana sylvestris]
107810743	1164	2.34498	0.882152	Up	LOC107810743	NA	NA	NA	NA	gi|698577567|ref|XP_009776510.1|//PREDICTED: OPA3-like protein [Nicotiana sylvestris]
107818881	669	2.16616	0.88211	Up	LOC107818881	NA	NA	NA	K20168//TBC1 domain family member 15;K18195//null	gi|698586100|ref|XP_009778829.1|//PREDICTED: uncharacterized protein LOC104228122 [Nicotiana sylvestris]
107803257	2507	3.69318	0.882069	Up	LOC107803257	NA	NA	NA	NA	gi|697137869|ref|XP_009623007.1|//PREDICTED: mechanosensitive ion channel protein 6-like [Nicotiana tomentosiformis]
107766351	3114	3.17991	0.882037	Up	LOC107766351	NA	NA	NA	K08332//vacuolar protein 8	gi|698514139|ref|XP_009801974.1|//PREDICTED: U-box domain-containing protein 44-like [Nicotiana sylvestris]
BGI_novel_G004594	1598	2.33151	0.881954	Up	NA	NA	NA	NA	K09422//transcription factor MYB, plant	XP_019577965.1//PREDICTED: myb-related protein 305-like [Rhinolophus sinicus]
BGI_novel_G031760	1967	7.34873	0.881944	Up	NA	NA	GO:0004784//superoxide dismutase activity;GO:0046872//metal ion binding	NA	K04564//superoxide dismutase, Fe-Mn family [EC:1.15.1.1]	XP_011860579.1//PREDICTED: superoxide dismutase [Fe], chloroplastic-like [Vollenhovia emeryi]
BGI_novel_G004955	4028	4.2214	0.88184	Up	NA	NA	NA	NA	NA	XP_019577214.1//PREDICTED: scarecrow-like protein 34, partial [Rhinolophus sinicus]
107765748	1029	3.16792	0.881488	Up	LOC107765748	NA	NA	GO:0009987//cellular process	K14516//null	gi|698501336|ref|XP_009796372.1|//PREDICTED: ethylene-responsive transcription factor 1B-like [Nicotiana sylvestris]
107810943	1792	2.41232	0.881332	Up	LOC107810943	NA	NA	NA	K08332//vacuolar protein 8	gi|698532275|ref|XP_009762966.1|//PREDICTED: U-box domain-containing protein 2-like [Nicotiana sylvestris]
107774317	1810	2.8679	0.881218	Up	LOC107774317	NA	NA	NA	K01592//null	gi|697141565|ref|XP_009624897.1|//PREDICTED: tyrosine decarboxylase 1-like [Nicotiana tomentosiformis]
BGI_novel_G036517	1171	1.84177	0.88101	Up	NA	NA	NA	NA	NA
BGI_novel_G013442	3421	2.72935	0.880969	Up	NA	GO:0016020//membrane;GO:0016021//integral component of membrane	GO:0022857//transmembrane transporter activity	GO:0055085//transmembrane transport	NA	XP_019577736.1//PREDICTED: metal-nicotianamine transporter YSL2, partial [Rhinolophus sinicus]
BGI_novel_G036794	1457	1.86253	0.880927	Up	NA	NA	NA	NA	NA	XP_019578443.1//PREDICTED: NAC domain-containing protein 102 [Rhinolophus sinicus]
107817157	1126	3.1883	0.880896	Up	LOC107817157	NA	GO:0015036//disulfide oxidoreductase activity	GO:0019725//cellular homeostasis	K03676//glutaredoxin 3	gi|698439191|ref|XP_009758128.1|//PREDICTED: glutaredoxin-C13-like [Nicotiana sylvestris]
107759554	1405	1.8475	0.880886	Up	LOC107759554	NA	GO:0016209//antioxidant activity;GO:0005506//iron ion binding;GO:0003824//catalytic activity	GO:0008152//metabolic process;GO:0006950//response to stress	K00430//peroxidase [EC:1.11.1.7]	gi|697190821|ref|XP_009604475.1|//PREDICTED: peroxidase 51-like [Nicotiana tomentosiformis]
107787996	967	1.96963	0.880876	Up	LOC107787996	NA	NA	NA	K16285//null	gi|697184067|ref|XP_009601059.1|//PREDICTED: probable E3 ubiquitin-protein ligase XERICO [Nicotiana tomentosiformis]
107802273	1124	1.82381	0.880876	Up	LOC107802273	NA	NA	NA	NA	gi|698479313|ref|XP_009786754.1|//PREDICTED: uncharacterized protein At4g22758-like [Nicotiana sylvestris]
107760091	1023	1.93289	0.880793	Up	LOC107760091	NA	NA	NA	NA	gi|697173455|ref|XP_009595652.1|//PREDICTED: uncharacterized protein LOC104091915 [Nicotiana tomentosiformis]
107822245	862	1.91782	0.88072	Up	LOC107822245	NA	NA	NA	NA	gi|697165956|ref|XP_009591790.1|//PREDICTED: uncharacterized protein LOC104088756 [Nicotiana tomentosiformis]
107797223	2178	2.92566	0.88071	Up	LOC107797223	NA	GO:0005506//iron ion binding;GO:0016712//oxidoreductase activity, acting on paired donors, with incorporation or reduction of molecular oxygen, reduced flavin or flavoprotein as one donor, and incorporation of one atom of oxygen	GO:0008152//metabolic process	K07409//cytochrome P450 family 1 subfamily A polypeptide 2 [EC:1.14.14.1];K00512//steroid 17alpha-monooxygenase / 17alpha-hydroxyprogesterone deacetylase [EC:1.14.14.19 1.14.14.32]	gi|698496814|ref|XP_009794425.1|//PREDICTED: geraniol 8-hydroxylase-like [Nicotiana sylvestris]
107787819	1011	1.79524	0.880585	Up	LOC107787819	GO:0043231//intracellular membrane-bounded organelle	NA	GO:0006952//defense response;GO:0001906//cell killing	K14297//nuclear pore complex protein Nup98-Nup96;K12173//BRCA1-A complex subunit BRE	gi|698464263|ref|XP_009782398.1|//PREDICTED: osmotin [Nicotiana sylvestris]
107801638	1899	2.98289	0.880564	Up	LOC107801638	NA	NA	NA	K13425//null;K09286//EREBP-like factor	gi|698494037|ref|XP_009793243.1|//PREDICTED: probable WRKY transcription factor 41 isoform X2 [Nicotiana sylvestris];gi|698494035|ref|XP_009793242.1|//PREDICTED: probable WRKY transcription factor 41 isoform X1 [Nicotiana sylvestris];gi|698494039|ref|XP_009793244.1|//PREDICTED: probable WRKY transcription factor 41 isoform X3 [Nicotiana sylvestris]
107766503	971	2.21666	0.880512	Up	LOC107766503	NA	NA	NA	NA	gi|697100371|ref|XP_009590782.1|//PREDICTED: uncharacterized protein LOC104087903 isoform X2 [Nicotiana tomentosiformis];gi|697100369|ref|XP_009590776.1|//PREDICTED: uncharacterized protein LOC104087903 isoform X1 [Nicotiana tomentosiformis]
107813070	1998	2.04481	0.880502	Up	LOC107813070	GO:0031224//intrinsic component of membrane	GO:0016628//oxidoreductase activity, acting on the CH-CH group of donors, NAD or NADP as acceptor;GO:0022857//transmembrane transporter activity	GO:0071702//organic substance transport;GO:0008152//metabolic process	K08150//MFS transporter, SP family, solute carrier family 2 (myo-inositol transporter), member 13	gi|698507327|ref|XP_009799010.1|//PREDICTED: probable polyol transporter 6 [Nicotiana sylvestris]
107795979	2273	3.17812	0.880336	Up	LOC107795979	GO:0044464//cell part	GO:0004175//endopeptidase activity;GO:0032559//adenyl ribonucleotide binding;GO:0016462//pyrophosphatase activity	GO:0019538//protein metabolic process;GO:0006915//apoptotic process;GO:0009057//macromolecule catabolic process	K03798//null	gi|697122036|ref|XP_009615004.1|//PREDICTED: ATP-dependent zinc metalloprotease FTSH 6, chloroplastic [Nicotiana tomentosiformis]
107765115	1714	1.95183	0.880305	Up	LOC107765115	NA	GO:0032559//adenyl ribonucleotide binding;GO:0004672//protein kinase activity	GO:0006464//cellular protein modification process	K14498//serine/threonine-protein kinase SRK2 [EC:2.7.11.1]	gi|697165889|ref|XP_009591753.1|//PREDICTED: serine/threonine-protein kinase SAPK2-like isoform X1 [Nicotiana tomentosiformis]
107782061	1489	2.10482	0.880232	Up	LOC107782061	NA	NA	NA	K14329//null;K13264//null	gi|697133407|ref|XP_009620758.1|//PREDICTED: malonyl-coenzyme:anthocyanin 5-O-glucoside-6'''-O-malonyltransferase {ECO:0000303|PubMed:11598135}-like [Nicotiana tomentosiformis]
107818384	787	1.77804	0.880232	Up	LOC107818384	NA	NA	NA	NA	gi|893670536|gb|AKQ98363.1|//CP-interacting protein-L [Solanum melongena]
107766849	1212	4.05889	0.88017	Up	LOC107766849	NA	NA	NA	K00430//peroxidase [EC:1.11.1.7]	gi|698455889|ref|XP_009780492.1|//PREDICTED: peroxidase 10-like [Nicotiana sylvestris]
107781622	1573	1.99947	0.88016	Up	LOC107781622	NA	NA	NA	NA	gi|697175390|ref|XP_009596636.1|//PREDICTED: F-box/kelch-repeat protein At1g23390 [Nicotiana tomentosiformis]
BGI_novel_G005215	1104	1.95484	0.880139	Up	NA	NA	NA	NA	K00517//indol-3-yl-methylglucosinolate hydroxylase [EC:1.14.-.-];K07418//cytochrome P450 family 2 subfamily J [EC:1.14.14.1];K07408//cytochrome P450 family 1 subfamily A polypeptide 1 [EC:1.14.14.1]	XP_019576752.1//PREDICTED: cytochrome P450 71B7, partial [Rhinolophus sinicus]
107781768	709	1.89727	0.879994	Up	LOC107781768	GO:0009534//chloroplast thylakoid	NA	GO:0050896//response to stimulus	K17893//ubiquinol oxidase [EC:1.10.3.11]	gi|698499658|ref|XP_009795634.1|//PREDICTED: light-induced protein, chloroplastic [Nicotiana sylvestris]
107802097	612	2.48904	0.879973	Up	LOC107802097	NA	NA	NA	K12486//stromal membrane-associated protein;K01803//triosephosphate isomerase (TIM) [EC:5.3.1.1];K03511//DNA polymerase kappa [EC:2.7.7.7]	gi|697143932|ref|XP_009626088.1|//PREDICTED: elicitor-responsive protein 1 isoform X2 [Nicotiana tomentosiformis]
107798637	1242	1.95966	0.879932	Up	LOC107798637	NA	NA	NA	K03239//translation initiation factor eIF-2B subunit alpha	gi|698493018|ref|XP_009792809.1|//PREDICTED: protein LURP-one-related 8 [Nicotiana sylvestris]
107788490	1596	2.02498	0.879817	Up	LOC107788490	NA	NA	GO:0006351//transcription, DNA-templated	K09287//RAV-like factor	gi|698486159|ref|XP_009789826.1|//PREDICTED: AP2/ERF and B3 domain-containing transcription repressor RAV2-like [Nicotiana sylvestris]
BGI_novel_G003920	1944	3.1264	0.879766	Up	NA	NA	NA	NA	NA	CEL98207.1//unnamed protein product [Vitrella brassicaformis CCMP3155]
107776605	506	1.82663	0.879755	Up	LOC107776605	NA	NA	NA	NA	NA
107773614	1099	2.24155	0.879714	Up	LOC107773614	NA	NA	NA	K13420//null	gi|697182671|ref|XP_009600349.1|//PREDICTED: probable LRR receptor-like serine/threonine-protein kinase At1g07650 isoform X3 [Nicotiana tomentosiformis]
107759279	2152	1.87485	0.879641	Up	LOC107759279	NA	NA	NA	K14190//GDP-L-galactose phosphorylase [EC:2.7.7.69]	gi|698474458|ref|XP_009784694.1|//PREDICTED: GDP-L-galactose phosphorylase 2-like [Nicotiana sylvestris]
107789031	2942	2.66489	0.879548	Up	LOC107789031	NA	NA	NA	K04733//interleukin-1 receptor-associated kinase 4 [EC:2.7.11.1];K04730//interleukin-1 receptor-associated kinase 1 [EC:2.7.11.1]	gi|697117250|ref|XP_009612557.1|//PREDICTED: G-type lectin S-receptor-like serine/threonine-protein kinase At4g27290 [Nicotiana tomentosiformis]
107816173	763	2.47886	0.879485	Up	LOC107816173	NA	NA	NA	NA	gi|698512624|ref|XP_009801321.1|//PREDICTED: uncharacterized protein LOC104247074 [Nicotiana sylvestris]
107773093	2007	5.49185	0.879475	Up	LOC107773093	GO:0009579//thylakoid;GO:0009507//chloroplast	GO:0016491//oxidoreductase activity	GO:0008152//metabolic process	K00422//null	gi|698558966|ref|XP_009771442.1|//PREDICTED: polyphenol oxidase E, chloroplastic-like [Nicotiana sylvestris]
107815544	813	2.31886	0.879465	Up	LOC107815544	NA	GO:0043169//cation binding	GO:0006812//cation transport	K07213//copper chaperone;K10752//histone-binding protein RBBP4	gi|698548447|ref|XP_009768351.1|//PREDICTED: uncharacterized protein LOC104219369 [Nicotiana sylvestris]
107805038	1820	1.8246	0.879454	Up	LOC107805038	NA	GO:0016747//transferase activity, transferring acyl groups other than amino-acyl groups;GO:0046912//transferase activity, transferring acyl groups, acyl groups converted into alkyl on transfer	GO:0006720//isoprenoid metabolic process	K01641//hydroxymethylglutaryl-CoA synthase [EC:2.3.3.10]	gi|698576279|ref|XP_009776168.1|//PREDICTED: hydroxymethylglutaryl-CoA synthase-like [Nicotiana sylvestris]
107805374	1566	2.03959	0.879268	Up	LOC107805374	NA	NA	NA	K12581//CCR4-NOT transcription complex subunit 7/8;K02437//glycine cleavage system H protein;K13126//polyadenylate-binding protein;K05941//glutathione gamma-glutamylcysteinyltransferase [EC:2.3.2.15];K01054//acylglycerol lipase [EC:3.1.1.23]	gi|697170598|ref|XP_009594219.1|//PREDICTED: NAC domain-containing protein 72 [Nicotiana tomentosiformis]
107795119	1018	1.93927	0.879236	Up	LOC107795119	NA	NA	GO:0050896//response to stimulus	NA	gi|698463937|ref|XP_009782318.1|//PREDICTED: uncharacterized protein LOC104231083 [Nicotiana sylvestris]
107823627	2165	2.03972	0.879195	Up	LOC107823627	GO:0044424//intracellular part	GO:0043169//cation binding;GO:0016301//kinase activity	GO:0006796//phosphate-containing compound metabolic process	K00858//NAD+ kinase [EC:2.7.1.23]	gi|698575044|ref|XP_009775830.1|//PREDICTED: NAD(H) kinase 1 [Nicotiana sylvestris]
107800958	970	2.13178	0.879174	Up	LOC107800958	NA	NA	NA	NA	gi|697102382|ref|XP_009600832.1|//PREDICTED: uncharacterized protein LOC104096200 [Nicotiana tomentosiformis]
107811493	4137	1.86431	0.879143	Up	LOC107811493	NA	NA	NA	K10581//ubiquitin-conjugating enzyme E2 O [EC:2.3.2.24]	gi|698565683|ref|XP_009773317.1|//PREDICTED: probable ubiquitin-conjugating enzyme E2 24 [Nicotiana sylvestris]
BGI_novel_G010979	1083	2.38109	0.879102	Up	NA	GO:0005730//nucleolus;GO:0005737//cytoplasm	GO:0043022//ribosome binding;GO:0003743//translation initiation factor activity;GO:0043023//ribosomal large subunit binding	GO:0042256//mature ribosome assembly;GO:0042273//ribosomal large subunit biogenesis	K03264//translation initiation factor 6	XP_019578903.1//PREDICTED: eukaryotic translation initiation factor 6-2, partial [Rhinolophus sinicus]
BGI_novel_G015335	1351	1.91474	0.879019	Up	NA	GO:0016021//integral component of membrane	GO:0005524//ATP binding;GO:0016887//ATPase activity	GO:0006810//transport	K05681//ATP-binding cassette, subfamily G (WHITE), member 2;K21396//ATP-binding cassette, subfamily G (WHITE), eye pigment precursor transporter	XP_019577195.1//PREDICTED: ABC transporter G family member 40, partial [Rhinolophus sinicus]
107803133	865	2.1157	0.878925	Up	LOC107803133	NA	NA	NA	NA	gi|698496109|ref|XP_009794125.1|//PREDICTED: stress enhanced protein 2, chloroplastic [Nicotiana sylvestris]
BGI_novel_G000636	1639	3.98868	0.878915	Up	NA	NA	NA	NA	K11147//dehydrogenase/reductase SDR family member 4 [EC:1.1.-.-];K03366//meso-butanediol dehydrogenase / (S,S)-butanediol dehydrogenase / diacetyl reductase [EC:1.1.1.- 1.1.1.76 1.1.1.304];K00019//3-hydroxybutyrate dehydrogenase [EC:1.1.1.30];K09841//xanthoxin dehydrogenase [EC:1.1.1.288]	XP_019578300.1//PREDICTED: xanthoxin dehydrogenase [Rhinolophus sinicus]
107782545	931	2.53557	0.878873	Up	LOC107782545	NA	NA	NA	NA	gi|6538778|gb|AAF15902.1|AF208022_1//biotic cell death-associated protein [Nicotiana glutinosa]
107788009	1586	2.11748	0.878853	Up	LOC107788009	NA	GO:0016701//oxidoreductase activity, acting on single donors with incorporation of molecular oxygen;GO:0016706//oxidoreductase activity, acting on paired donors, with incorporation or reduction of molecular oxygen, 2-oxoglutarate as one donor, and incorporation of one atom each of oxygen into both donors;GO:0046914//transition metal ion binding	GO:0008152//metabolic process	K05278//flavonol synthase [EC:1.14.11.23];K05277//null	gi|697134076|ref|XP_009621091.1|//PREDICTED: protein SRG1-like [Nicotiana tomentosiformis]
107812066	1871	3.31515	0.87877	Up	LOC107812066	NA	GO:0005506//iron ion binding;GO:0016491//oxidoreductase activity	GO:0008152//metabolic process	K13407//null	gi|698533934|ref|XP_009763713.1|//PREDICTED: cytochrome P450 94A1-like isoform X1 [Nicotiana sylvestris]
107771987	1664	2.88613	0.878583	Up	LOC107771987	NA	NA	NA	K09754//coumaroylquinate(coumaroylshikimate) 3'-monooxygenase [EC:1.14.13.36]	gi|697149346|ref|XP_009628880.1|//PREDICTED: cytochrome P450 98A2-like [Nicotiana tomentosiformis]
107802445	2113	1.9465	0.878573	Up	LOC107802445	NA	GO:0032559//adenyl ribonucleotide binding;GO:0004672//protein kinase activity	GO:0006464//cellular protein modification process;GO:0023052//signaling	K07198//5'-AMP-activated protein kinase, catalytic alpha subunit [EC:2.7.11.11]	gi|698511679|ref|XP_009800911.1|//PREDICTED: CBL-interacting serine/threonine-protein kinase 12-like [Nicotiana sylvestris]
BGI_novel_G012198	1712	7.30378	0.8785	Up	NA	NA	NA	NA	NA
107794263	877	1.74095	0.878407	Up	LOC107794263	NA	GO:0030247//polysaccharide binding	GO:0006952//defense response	K04730//interleukin-1 receptor-associated kinase 1 [EC:2.7.11.1];K01183//chitinase [EC:3.2.1.14]	gi|632736|gb|AAB29960.1|//CBP20, partial [Nicotiana tabacum]
107817696	2263	1.89706	0.878365	Up	LOC107817696	GO:0009536//plastid	GO:0015038//glutathione disulfide oxidoreductase activity;GO:0000166//nucleotide binding;GO:0050662//coenzyme binding	GO:0006790//sulfur compound metabolic process;GO:0019725//cellular homeostasis	K00383//glutathione reductase (NADPH) [EC:1.8.1.7]	gi|697188031|ref|XP_009603050.1|//PREDICTED: glutathione reductase, chloroplastic [Nicotiana tomentosiformis]
107822042	1041	1.95933	0.878199	Up	LOC107822042	NA	GO:0046872//metal ion binding	NA	K16285//null	gi|698582339|ref|XP_009777796.1|//PREDICTED: probable E3 ubiquitin-protein ligase XERICO [Nicotiana sylvestris]
BGI_novel_G010789	2651	2.99616	0.878106	Up	NA	NA	NA	NA	K13424//WRKY transcription factor 33;K18834//WRKY transcription factor 1	XP_019576586.1//PREDICTED: probable WRKY transcription factor 33 [Rhinolophus sinicus]
107790219	1946	1.80722	0.877971	Up	LOC107790219	NA	GO:0016645//oxidoreductase activity, acting on the CH-NH group of donors	GO:0006536//glutamate metabolic process;GO:0006560//proline metabolic process	K00318//proline dehydrogenase [EC:1.5.-.-]	gi|698537299|ref|XP_009764782.1|//PREDICTED: proline dehydrogenase 2, mitochondrial [Nicotiana sylvestris]
107761667	698	7.29921	0.877909	Up	LOC107761667	NA	NA	NA	NA	NA
BGI_novel_G017361	3867	5.47978	0.877836	Up	NA	NA	NA	NA	NA
107783756	1063	2.09048	0.877784	Up	LOC107783756	NA	NA	NA	K13347//peroxisomal membrane protein 2	gi|698466051|ref|XP_009782824.1|//PREDICTED: peroxisomal membrane protein PMP22-like [Nicotiana sylvestris]
107802137	2842	3.11548	0.877608	Up	LOC107802137	GO:0031224//intrinsic component of membrane	NA	NA	K14514//ethylene-insensitive protein 3	gi|697120941|ref|XP_009614439.1|//PREDICTED: phosphate transporter PHO1 homolog 1 isoform X2 [Nicotiana tomentosiformis]
107779865	556	2.50129	0.877587	Up	LOC107779865	NA	NA	NA	NA	NA
BGI_novel_G033725	974	1.85145	0.877546	Up	NA	NA	NA	NA	NA	XP_019576422.1//PREDICTED: oligopeptide transporter 3, partial [Rhinolophus sinicus]
107828571	1088	1.77528	0.877411	Up	LOC107828571	NA	NA	NA	K03264//translation initiation factor 6	gi|698572362|ref|XP_009775121.1|//PREDICTED: eukaryotic translation initiation factor 6-2 [Nicotiana sylvestris]
107818449	840	2.02777	0.87739	Up	LOC107818449	NA	NA	NA	K12486//stromal membrane-associated protein;K13412//calcium-dependent protein kinase [EC:2.7.11.1];K01803//triosephosphate isomerase (TIM) [EC:5.3.1.1];K03511//DNA polymerase kappa [EC:2.7.7.7]	gi|698431758|ref|XP_009794955.1|//PREDICTED: elicitor-responsive protein 1-like isoform X1 [Nicotiana sylvestris];gi|698431764|ref|XP_009794959.1|//PREDICTED: elicitor-responsive protein 1-like isoform X2 [Nicotiana sylvestris]
107763440	1649	1.8554	0.87738	Up	LOC107763440	NA	GO:0004175//endopeptidase activity	GO:0019538//protein metabolic process	K00924//null;K02882//large subunit ribosomal protein L18Ae;K01381//saccharopepsin [EC:3.4.23.25]	gi|698424343|ref|XP_009783584.1|//PREDICTED: protein ASPARTIC PROTEASE IN GUARD CELL 2-like [Nicotiana sylvestris]
107767330	1592	2.13418	0.877265	Up	LOC107767330	NA	NA	NA	K04365//B-Raf proto-oncogene serine/threonine-protein kinase [EC:2.7.11.1]	gi|698528831|ref|XP_009761247.1|//PREDICTED: uncharacterized protein LOC104213443 [Nicotiana sylvestris]
BGI_novel_G029158	4645	7.29002	0.877214	Up	NA	GO:0031209//SCAR complex	NA	GO:0006972//hyperosmotic response;GO:0098609//cell-cell adhesion;GO:0046956//positive phototaxis;GO:0048870//cell motility;GO:0030838//positive regulation of actin filament polymerization;GO:0031589//cell-substrate adhesion	K05750//NCK-associated protein 1	XP_004338332.1//hypothetical protein ACA1_203630 [Acanthamoeba castellanii str. Neff]
BGI_novel_G024772	1012	2.38215	0.877151	Up	NA	NA	NA	NA	K11584//serine/threonine-protein phosphatase 2A regulatory subunit B'	XP_018914200.1//PREDICTED: serine/threonine-protein phosphatase 2A 56 kDa regulatory subunit epsilon isoform isoform X2 [Bemisia tabaci]
107766212	2359	2.75959	0.877141	Up	LOC107766212	NA	NA	NA	K00600//glycine hydroxymethyltransferase [EC:2.1.2.1]	gi|698499842|ref|XP_009795717.1|//PREDICTED: serine hydroxymethyltransferase 7-like [Nicotiana sylvestris]
107826931	1553	4.54432	0.87712	Up	LOC107826931	NA	NA	NA	NA	gi|698455480|ref|XP_009780403.1|//PREDICTED: patatin-like protein 2 [Nicotiana sylvestris]
107788210	811	1.98357	0.877006	Up	LOC107788210	NA	GO:0030234//enzyme regulator activity	NA	K01051//pectinesterase [EC:3.1.1.11]	gi|697188701|ref|XP_009603391.1|//PREDICTED: 21 kDa protein-like [Nicotiana tomentosiformis]
107798872	3434	2.04277	0.877006	Up	LOC107798872	GO:0031224//intrinsic component of membrane	GO:0032559//adenyl ribonucleotide binding;GO:0043682//copper-transporting ATPase activity;GO:0046914//transition metal ion binding	GO:0035434//copper ion transmembrane transport;GO:0009206//purine ribonucleoside triphosphate biosynthetic process	K17686//Cu+-exporting ATPase [EC:3.6.3.54]	gi|697186937|ref|XP_009602509.1|//PREDICTED: copper-transporting ATPase RAN1-like isoform X1 [Nicotiana tomentosiformis]
107800199	1943	2.1602	0.876923	Up	LOC107800199	NA	NA	NA	K07409//cytochrome P450 family 1 subfamily A polypeptide 2 [EC:1.14.14.1];K00512//steroid 17alpha-monooxygenase / 17alpha-hydroxyprogesterone deacetylase [EC:1.14.14.19 1.14.14.32]	gi|698532628|ref|XP_009763139.1|//PREDICTED: geraniol 8-hydroxylase-like isoform X1 [Nicotiana sylvestris];gi|698532630|ref|XP_009763140.1|//PREDICTED: geraniol 8-hydroxylase-like isoform X2 [Nicotiana sylvestris]
107820113	1645	1.95813	0.876861	Up	LOC107820113	NA	NA	NA	NA	gi|5360263|dbj|BAA81904.1|//NtPRp27 [Nicotiana tabacum]
107810871	1887	1.73983	0.876695	Up	LOC107810871	GO:0044464//cell part	GO:0016747//transferase activity, transferring acyl groups other than amino-acyl groups	GO:0006631//fatty acid metabolic process	K15397//3-ketoacyl-CoA synthase [EC:2.3.1.199]	gi|698474289|ref|XP_009784659.1|//PREDICTED: 3-ketoacyl-CoA synthase 5-like [Nicotiana sylvestris]
107773648	1982	1.8891	0.876518	Up	LOC107773648	NA	NA	NA	K04733//interleukin-1 receptor-associated kinase 4 [EC:2.7.11.1]	gi|697182677|ref|XP_009600352.1|//PREDICTED: probable LRR receptor-like serine/threonine-protein kinase At1g07650 isoform X6 [Nicotiana tomentosiformis]
107782090	1167	4.24159	0.876498	Up	LOC107782090	NA	NA	NA	K11975//E3 ubiquitin-protein ligase RNF144 [EC:2.3.2.27]	gi|697182415|ref|XP_009600212.1|//PREDICTED: uncharacterized protein DDB_G0292642-like [Nicotiana tomentosiformis]
107778342	894	1.92425	0.876498	Up	LOC107778342	NA	NA	NA	NA	gi|697102703|ref|XP_009602610.1|//PREDICTED: epsin-like [Nicotiana tomentosiformis]
BGI_novel_G018117	2220	7.28077	0.876487	Up	NA	NA	NA	NA	K08472//mlo protein	XP_019576806.1//PREDICTED: MLO-like protein 15 [Rhinolophus sinicus]
107794479	1019	1.69912	0.876394	Up	LOC107794479	GO:0043231//intracellular membrane-bounded organelle	NA	GO:0006952//defense response;GO:0001906//cell killing	K14297//nuclear pore complex protein Nup98-Nup96;K12173//BRCA1-A complex subunit BRE	gi|697095190|ref|XP_009610144.1|//PREDICTED: osmotin [Nicotiana tomentosiformis]
107768362	1709	1.74162	0.876321	Up	LOC107768362	NA	GO:0016746//transferase activity, transferring acyl groups	NA	K13065//null	gi|698510890|ref|XP_009800587.1|//PREDICTED: shikimate O-hydroxycinnamoyltransferase-like [Nicotiana sylvestris]
BGI_novel_G024331	3594	2.25051	0.876238	Up	NA	NA	GO:0005509//calcium ion binding	NA	K06268//serine/threonine-protein phosphatase 2B regulatory subunit	XP_019578000.1//PREDICTED: calcineurin B-like protein 1 [Rhinolophus sinicus]
107817482	1569	5.80735	0.876135	Up	LOC107817482	NA	GO:0035251//UDP-glucosyltransferase activity	NA	K11820//N-hydroxythioamide S-beta-glucosyltransferase [EC:2.4.1.195]	gi|698433584|ref|XP_009797699.1|//PREDICTED: UDP-glycosyltransferase 74B1 [Nicotiana sylvestris]
107812850	361	1.89023	0.876104	Up	LOC107812850	NA	NA	NA	NA	NA
107800526	2649	1.78945	0.876062	Up	LOC107800526	NA	GO:0004175//endopeptidase activity;GO:0005515//protein binding	GO:0044092//negative regulation of molecular function;GO:0019538//protein metabolic process	K13199//plasminogen activator inhibitor 1 RNA-binding protein;K01183//chitinase [EC:3.2.1.14]	gi|697156285|ref|XP_009586892.1|//PREDICTED: subtilisin-like protease SDD1 [Nicotiana tomentosiformis]
107775342	1890	1.83387	0.876062	Up	LOC107775342	NA	NA	NA	K18789//null	gi|697129062|ref|XP_009618586.1|//PREDICTED: probable glycosyltransferase At5g03795 [Nicotiana tomentosiformis]
107783297	1370	1.74922	0.87601	Up	LOC107783297	NA	GO:0004175//endopeptidase activity	GO:0019222//regulation of metabolic process;GO:0019538//protein metabolic process	K01363//cathepsin B [EC:3.4.22.1]	gi|697109607|ref|XP_009608670.1|//PREDICTED: cathepsin B-like [Nicotiana tomentosiformis]
BGI_novel_G038487	2079	2.68494	0.875979	Up	NA	NA	NA	NA	K12356//coniferyl-alcohol glucosyltransferase [EC:2.4.1.111];K13493//cytokinin-N-glucosyltransferase [EC:2.4.1.-];K21374//7-deoxyloganetin glucosyltransferase [EC:2.4.1.324]	XP_019576979.1//PREDICTED: UDP-glycosyltransferase 73D1 [Rhinolophus sinicus]
BGI_novel_G005812	1320	2.75249	0.875896	Up	NA	NA	NA	NA	K19893//glucan endo-1,3-beta-glucosidase 5/6 [EC:3.2.1.39]	XP_018916696.1//PREDICTED: glucan endo-1,3-beta-glucosidase, basic vacuolar isoform-like [Bemisia tabaci]
BGI_novel_G024895	2430	2.81277	0.875709	Up	NA	NA	NA	NA	K09419//heat shock transcription factor, other eukaryote	XP_019577340.1//PREDICTED: heat stress transcription factor A-2 [Rhinolophus sinicus]
107766552	2344	1.78882	0.875657	Up	LOC107766552	NA	NA	NA	K01568//pyruvate decarboxylase [EC:4.1.1.1]	gi|697137469|ref|XP_009622836.1|//PREDICTED: pyruvate decarboxylase 1-like [Nicotiana tomentosiformis]
107790659	2882	2.07673	0.875637	Up	LOC107790659	NA	GO:0000166//nucleotide binding;GO:0004672//protein kinase activity	NA	K04730//interleukin-1 receptor-associated kinase 1 [EC:2.7.11.1]	gi|697130335|ref|XP_009619228.1|//PREDICTED: receptor like protein kinase S.2 [Nicotiana tomentosiformis]
107779286	1076	1.76636	0.875626	Up	LOC107779286	NA	NA	NA	NA	gi|698579033|ref|XP_009776911.1|//PREDICTED: uncharacterized protein LOC104226581 [Nicotiana sylvestris]
BGI_novel_G037416	1524	1.80654	0.875512	Up	NA	NA	NA	NA	NA
107766072	1965	2.09005	0.875242	Up	LOC107766072	NA	GO:0032559//adenyl ribonucleotide binding;GO:0016405//CoA-ligase activity	GO:0006725//cellular aromatic compound metabolic process	K01904//4-coumarate--CoA ligase [EC:6.2.1.12]	gi|698505304|ref|XP_009798112.1|//PREDICTED: 4-coumarate--CoA ligase 2 [Nicotiana sylvestris]
107781600	2916	2.73965	0.875211	Up	LOC107781600	NA	NA	NA	K04730//interleukin-1 receptor-associated kinase 1 [EC:2.7.11.1]	gi|698487769|ref|XP_009790513.1|//PREDICTED: receptor-like protein kinase FERONIA [Nicotiana sylvestris]
107829214	3138	2.20967	0.875201	Up	LOC107829214	NA	NA	NA	K04733//interleukin-1 receptor-associated kinase 4 [EC:2.7.11.1];K04730//interleukin-1 receptor-associated kinase 1 [EC:2.7.11.1]	gi|697109006|ref|XP_009608359.1|//PREDICTED: probable LRR receptor-like serine/threonine-protein kinase MRH1 [Nicotiana tomentosiformis]
107801157	3502	1.96773	0.875087	Up	LOC107801157	GO:0031224//intrinsic component of membrane;GO:0030313//cell envelope	GO:0005231//excitatory extracellular ligand-gated ion channel activity;GO:0008066//glutamate receptor activity	GO:0006810//transport;GO:0007166//cell surface receptor signaling pathway	K05387//null	gi|698478332|ref|XP_009786331.1|//PREDICTED: glutamate receptor 3.3 isoform X1 [Nicotiana sylvestris]
107791072	1220	2.02871	0.875056	Up	LOC107791072	NA	NA	NA	K06699//proteasome activator subunit 4;K12472//epidermal growth factor receptor substrate 15	gi|697180040|ref|XP_009598994.1|//PREDICTED: BURP domain-containing protein 3-like [Nicotiana tomentosiformis]
107831049	3320	2.0625	0.875025	Up	LOC107831049	NA	NA	NA	K09287//RAV-like factor	gi|698497876|ref|XP_009794883.1|//PREDICTED: B3 domain-containing protein Os07g0563300 isoform X2 [Nicotiana sylvestris];gi|698497878|ref|XP_009794884.1|//PREDICTED: B3 domain-containing protein Os07g0563300 isoform X3 [Nicotiana sylvestris];gi|698497873|ref|XP_009794882.1|//PREDICTED: B3 domain-containing protein Os07g0563300 isoform X1 [Nicotiana sylvestris]
107809847	1846	1.69943	0.874973	Up	LOC107809847	NA	GO:0004175//endopeptidase activity	GO:0019538//protein metabolic process	K01369//legumain [EC:3.4.22.34]	gi|698531457|ref|XP_009762556.1|//PREDICTED: vacuolar-processing enzyme-like [Nicotiana sylvestris]
107771538	1232	1.87467	0.874859	Up	LOC107771538	NA	NA	NA	K01953//asparagine synthase (glutamine-hydrolysing) [EC:6.3.5.4]	gi|698498205|ref|XP_009795020.1|//PREDICTED: stem-specific protein TSJT1 [Nicotiana sylvestris]
107761377	970	1.94797	0.874776	Up	LOC107761377	NA	NA	NA	NA	gi|697127244|ref|XP_009617661.1|//PREDICTED: uncharacterized protein LOC104109961 [Nicotiana tomentosiformis]
107788083	1300	1.68825	0.874672	Up	LOC107788083	NA	GO:0043169//cation binding;GO:0016641//oxidoreductase activity, acting on the CH-NH2 group of donors, oxygen as acceptor;GO:0019842//vitamin binding	GO:0003006//developmental process involved in reproduction;GO:0009692//ethylene metabolic process;GO:0006950//response to stress	K05933//aminocyclopropanecarboxylate oxidase [EC:1.14.17.4]	gi|698486530|ref|XP_009789991.1|//PREDICTED: 1-aminocyclopropane-1-carboxylate oxidase 3-like [Nicotiana sylvestris]
107784002	1208	4.13245	0.874651	Up	LOC107784002	NA	NA	NA	K15639//null	gi|698531930|ref|XP_009762791.1|//PREDICTED: cytochrome P450 CYP749A22-like [Nicotiana sylvestris]
107783946	599	1.91336	0.87463	Up	LOC107783946	NA	NA	NA	NA	gi|698505366|ref|XP_009798141.1|//PREDICTED: fruit-specific protein-like [Nicotiana sylvestris]
107831992	1302	1.73833	0.87462	Up	LOC107831992	NA	NA	NA	NA	gi|698517796|ref|XP_009803780.1|//PREDICTED: uncharacterized protein At3g27210 [Nicotiana sylvestris]
107776206	2106	1.93597	0.87461	Up	LOC107776206	GO:0031224//intrinsic component of membrane	NA	GO:0009987//cellular process	K08472//mlo protein	gi|698448600|ref|XP_009772716.1|//PREDICTED: MLO-like protein 10 [Nicotiana sylvestris]
107809983	2357	2.26933	0.874579	Up	LOC107809983	NA	NA	NA	NA	gi|698474802|ref|XP_009784837.1|//PREDICTED: uncharacterized protein LOC104233188 [Nicotiana sylvestris]
107828221	1479	1.7743	0.874475	Up	LOC107828221	NA	GO:0003824//catalytic activity	NA	K07393//glutathionyl-hydroquinone reductase [EC:1.8.5.7]	gi|698489816|ref|XP_009791437.1|//PREDICTED: glutathione S-transferase omega-like 2 isoform X1 [Nicotiana sylvestris]
BGI_novel_G005208	2645	7.24793	0.874464	Up	NA	GO:0016021//integral component of membrane	GO:0046872//metal ion binding;GO:0003993//acid phosphatase activity	NA	K01113//alkaline phosphatase D [EC:3.1.3.1]	XP_004341026.1//diphosphonucleotide phosphatase 1, putative [Acanthamoeba castellanii str. Neff]
107815988	2980	2.47365	0.874444	Up	LOC107815988	NA	GO:0016301//kinase activity	GO:0007186//G-protein coupled receptor signaling pathway;GO:0006796//phosphate-containing compound metabolic process	K00901//diacylglycerol kinase (ATP) [EC:2.7.1.107]	gi|697125168|ref|XP_009616599.1|//PREDICTED: diacylglycerol kinase 1-like [Nicotiana tomentosiformis]
107775731	3112	2.44931	0.874288	Up	LOC107775731	NA	NA	NA	K11323//histone arginine demethylase JMJD6 [EC:1.14.11.-]	gi|697131287|ref|XP_009619698.1|//PREDICTED: F-box protein At1g78280 isoform X1 [Nicotiana tomentosiformis]
107817151	548	1.78652	0.874278	Up	LOC107817151	NA	NA	NA	K15096//null;K12742//null;K18108//null	gi|697162404|ref|XP_009589999.1|//PREDICTED: (-)-camphene/tricyclene synthase, chloroplastic-like [Nicotiana tomentosiformis]
107761557	2031	2.12868	0.874236	Up	LOC107761557	GO:0043231//intracellular membrane-bounded organelle	GO:0005515//protein binding;GO:0000166//nucleotide binding	GO:0044238//primary metabolic process;GO:0044237//cellular metabolic process	K03231//elongation factor 1-alpha	gi|698491613|ref|XP_009792217.1|//PREDICTED: uncharacterized protein LOC104239307 [Nicotiana sylvestris]
BGI_novel_G006617	5662	2.17335	0.874205	Up	NA	NA	GO:0003677//DNA binding	GO:0006355//regulation of transcription, DNA-templated	K12567//titin [EC:2.7.11.1];K21989//calcium permeable stress-gated cation channel	XP_019576498.1//PREDICTED: CSC1-like protein At1g69450, partial [Rhinolophus sinicus]
107798227	1706	2.15356	0.874195	Up	LOC107798227	NA	NA	NA	K03509//DNA polymerase eta [EC:2.7.7.7]	gi|697189466|ref|XP_009603789.1|//PREDICTED: uncharacterized protein LOC104098691 [Nicotiana tomentosiformis]
107788512	1624	1.69707	0.874101	Up	LOC107788512	NA	NA	GO:0006351//transcription, DNA-templated	K09286//EREBP-like factor	gi|30961941|gb|AAP40022.1|//callus-expressing factor [Nicotiana tabacum]
BGI_novel_G012798	1733	1.94336	0.873977	Up	NA	NA	NA	NA	K01051//pectinesterase [EC:3.1.1.11]	XP_018912632.1//PREDICTED: pectinesterase-like [Bemisia tabaci]
107776556	897	3.22542	0.873956	Up	LOC107776556	NA	NA	NA	K04908//potassium voltage-gated channel Eag-related subfamily H member 5;K15502//serine/threonine-protein phosphatase 6 regulatory ankyrin repeat subunit A;K06694//26S proteasome non-ATPase regulatory subunit 10	gi|698491911|ref|XP_009792344.1|//PREDICTED: serine/threonine-protein phosphatase 6 regulatory ankyrin repeat subunit B-like [Nicotiana sylvestris]
107816525	1683	2.16239	0.873842	Up	LOC107816525	NA	NA	NA	K01082//3'(2'), 5'-bisphosphate nucleotidase [EC:3.1.3.7]	gi|698521107|ref|XP_009757366.1|//PREDICTED: PAP-specific phosphatase HAL2-like [Nicotiana sylvestris]
BGI_novel_G030848	4266	7.2384	0.87379	Up	NA	GO:0016021//integral component of membrane	NA	GO:0055085//transmembrane transport	NA	XP_019576792.1//PREDICTED: phosphatidylinositol:ceramide inositolphosphotransferase 2 [Rhinolophus sinicus]
BGI_novel_G018773	817	7.23362	0.87378	Up	NA	NA	NA	NA	K17098//annexin D	XP_019578159.1//PREDICTED: annexin D2 [Rhinolophus sinicus]
107783716	1954	1.76521	0.873749	Up	LOC107783716	NA	GO:0046872//metal ion binding;GO:0003824//catalytic activity	NA	K18117//null;K14182//null	gi|698532025|ref|XP_009762840.1|//PREDICTED: 5-epi-aristolochene synthase-like isoform X1 [Nicotiana sylvestris]
107818212	1859	2.32556	0.873666	Up	LOC107818212	NA	NA	NA	K03028//26S proteasome regulatory subunit N1	gi|697109611|ref|XP_009608672.1|//PREDICTED: uncharacterized protein LOC104102615 [Nicotiana tomentosiformis];gi|698578587|ref|XP_009776794.1|//PREDICTED: uncharacterized protein LOC104226481 [Nicotiana sylvestris]
107810583	598	1.67571	0.873417	Up	LOC107810583	NA	NA	NA	NA	NA
107817177	1146	1.69547	0.873386	Up	LOC107817177	GO:0031224//intrinsic component of membrane	NA	GO:0006810//transport	K09872//aquaporin PIP	gi|697155288|ref|XP_009631880.1|//PREDICTED: probable aquaporin PIP1-2 [Nicotiana tomentosiformis]
107769442	1852	1.7032	0.873375	Up	LOC107769442	NA	GO:0032559//adenyl ribonucleotide binding;GO:0004672//protein kinase activity	GO:0006464//cellular protein modification process;GO:0023052//signaling	K07198//5'-AMP-activated protein kinase, catalytic alpha subunit [EC:2.7.11.11]	gi|697174250|ref|XP_009596060.1|//PREDICTED: CBL-interacting serine/threonine-protein kinase 6-like [Nicotiana tomentosiformis]
107776263	1749	4.11654	0.873323	Up	LOC107776263	NA	NA	NA	K15196//transcription factor IIIB 90 kDa subunit	gi|697187140|ref|XP_009602611.1|//PREDICTED: F-box/kelch-repeat protein At5g43190 [Nicotiana tomentosiformis]
107831523	5119	1.8103	0.87324	Up	LOC107831523	GO:0044464//cell part	GO:0032559//adenyl ribonucleotide binding;GO:0017111//nucleoside-triphosphatase activity	GO:0009207//purine ribonucleoside triphosphate catabolic process	K05681//ATP-binding cassette, subfamily G (WHITE), member 2	gi|394994946|gb|AFN42937.1|//pleiotropic drug resistance transporter 5a [Nicotiana tabacum]
107808892	2667	1.95824	0.873209	Up	LOC107808892	NA	NA	NA	K13199//plasminogen activator inhibitor 1 RNA-binding protein	gi|698551229|ref|XP_009769238.1|//PREDICTED: subtilisin-like protease SBT5.3 isoform X2 [Nicotiana sylvestris];gi|698551226|ref|XP_009769237.1|//PREDICTED: subtilisin-like protease isoform X1 [Nicotiana sylvestris]
107818249	1778	1.88167	0.873054	Up	LOC107818249	NA	NA	NA	K04733//interleukin-1 receptor-associated kinase 4 [EC:2.7.11.1];K04730//interleukin-1 receptor-associated kinase 1 [EC:2.7.11.1]	gi|698524589|ref|XP_009759100.1|//PREDICTED: uncharacterized protein LOC104211704 [Nicotiana sylvestris]
107777624	1588	2.21059	0.873054	Up	LOC107777624	NA	NA	NA	NA	gi|698515230|ref|XP_009802489.1|//PREDICTED: UPF0183 protein At3g51130 isoform X3 [Nicotiana sylvestris];gi|698515226|ref|XP_009802487.1|//PREDICTED: UPF0183 protein At3g51130 isoform X1 [Nicotiana sylvestris];gi|698515228|ref|XP_009802488.1|//PREDICTED: UPF0183 protein At3g51130 isoform X2 [Nicotiana sylvestris]
BGI_novel_G000376	1689	7.23362	0.873012	Up	NA	NA	NA	NA	K20557//transcription factor VIP1	XP_019577442.1//PREDICTED: transcription factor VIP1-like [Rhinolophus sinicus]
BGI_novel_G023014	2291	7.224	0.872991	Up	NA	NA	GO:0005525//GTP binding;GO:0008236//serine-type peptidase activity;GO:0003924//GTPase activity	NA	K20899//guanylate-binding protein 1/3/4/7;K20908//guanylate-binding protein 6	EJY82631.1//Guanylate-binding protein, N-terminal domain containing protein (macronuclear) [Oxytricha trifallax]
BGI_novel_G019984	1403	7.224	0.872991	Up	NA	GO:0016021//integral component of membrane	NA	NA	K00744//alpha-1,3(6)-mannosylglycoprotein beta-1,6-N-acetyl-glucosaminyltransferase [EC:2.4.1.155]	XP_022182529.1//UPF0454 protein C12orf49 homolog [Myzus persicae]
107828820	1334	1.9059	0.87295	Up	LOC107828820	NA	NA	NA	K14664//null;K10773//endonuclease III [EC:4.2.99.18]	gi|697119533|ref|XP_009613721.1|//PREDICTED: zinc finger protein 8-like [Nicotiana tomentosiformis]
107758909	1851	1.71858	0.872908	Up	LOC107758909	GO:0044424//intracellular part	GO:0016616//oxidoreductase activity, acting on the CH-OH group of donors, NAD or NADP as acceptor;GO:0000166//nucleotide binding	GO:0019318//hexose metabolic process	K00036//glucose-6-phosphate 1-dehydrogenase [EC:1.1.1.49 1.1.1.363]	gi|698571073|ref|XP_009774777.1|//PREDICTED: glucose-6-phosphate 1-dehydrogenase, cytoplasmic isoform [Nicotiana sylvestris]
107767418	2063	1.64636	0.872877	Up	LOC107767418	NA	NA	NA	K09840//null	gi|698585725|ref|XP_009778728.1|//PREDICTED: probable carotenoid cleavage dioxygenase 4, chloroplastic [Nicotiana sylvestris]
107817230	1690	1.82708	0.872732	Up	LOC107817230	NA	GO:0016831//carboxy-lyase activity;GO:0032559//adenyl ribonucleotide binding;GO:0016772//transferase activity, transferring phosphorus-containing groups	GO:0006720//isoprenoid metabolic process;GO:0006796//phosphate-containing compound metabolic process	K01597//diphosphomevalonate decarboxylase [EC:4.1.1.33]	gi|697152228|ref|XP_009630346.1|//PREDICTED: diphosphomevalonate decarboxylase-like [Nicotiana tomentosiformis]
BGI_novel_G034862	525	1.72766	0.872711	Up	NA	NA	NA	NA	NA	KRY62694.1//Metallothionein-like protein 4A, partial [Trichinella pseudospiralis]
107804321	1448	2.28863	0.87267	Up	LOC107804321	NA	NA	NA	NA	gi|697189436|ref|XP_009603774.1|//PREDICTED: remorin-like [Nicotiana tomentosiformis]
BGI_novel_G002186	4515	2.62124	0.87267	Up	NA	NA	NA	NA	NA
107779381	883	1.6263	0.872587	Up	LOC107779381	NA	NA	NA	K12741//heterogeneous nuclear ribonucleoprotein A1/A3;K13344//peroxin-13	gi|697182688|ref|XP_009600355.1|//PREDICTED: keratin-associated protein 21-1-like [Nicotiana tomentosiformis]
107793546	2251	1.69145	0.872576	Up	LOC107793546	NA	NA	NA	K01648//ATP citrate (pro-S)-lyase [EC:2.3.3.8]	gi|697187698|ref|XP_009602882.1|//PREDICTED: ATP-citrate synthase beta chain protein 2-like [Nicotiana tomentosiformis]
107769378	628	1.8285	0.8724	Up	LOC107769378	NA	NA	NA	NA	gi|698505366|ref|XP_009798141.1|//PREDICTED: fruit-specific protein-like [Nicotiana sylvestris]
BGI_novel_G004457	1885	7.21917	0.872317	Up	NA	GO:0016021//integral component of membrane	GO:0005337//nucleoside transmembrane transporter activity;GO:0008504//monoamine transmembrane transporter activity	NA	K15014//solute carrier family 29 (equilibrative nucleoside transporter), member 1/2/3;K03323//solute carrier family 29 (equilibrative nucleoside transporter), member 4	XP_016119816.1//PREDICTED: equilibrative nucleoside transporter 4-like, partial [Sinocyclocheilus grahami]
107818837	508	1.65158	0.872286	Up	LOC107818837	NA	GO:0043169//cation binding	NA	NA	gi|697153662|ref|XP_009631081.1|//PREDICTED: metallothionein-like protein type 2 [Nicotiana tomentosiformis]
107767295	1260	1.68076	0.872276	Up	LOC107767295	NA	NA	NA	K16219//protein N-terminal methyltransferase [EC:2.1.1.244];K20393//PRA1 family protein 3	gi|697093708|ref|XP_009622757.1|//PREDICTED: uncharacterized protein LOC104114073 [Nicotiana tomentosiformis]
107829918	1435	2.14734	0.872203	Up	LOC107829918	NA	NA	NA	K13420//null	gi|698470327|ref|XP_009783787.1|//PREDICTED: putative receptor-like protein kinase At3g47110 [Nicotiana sylvestris]
107766188	1654	2.05703	0.872078	Up	LOC107766188	NA	NA	NA	NA	gi|697147461|ref|XP_009627890.1|//PREDICTED: uncharacterized protein LOC104118366 [Nicotiana tomentosiformis]
107764995	531	1.66301	0.872027	Up	LOC107764995	NA	NA	NA	NA	NA
107766868	2851	1.9006	0.872016	Up	LOC107766868	NA	NA	NA	K08332//vacuolar protein 8	gi|697123631|ref|XP_009615812.1|//PREDICTED: U-box domain-containing protein 45-like [Nicotiana tomentosiformis]
107760631	640	1.83165	0.871923	Up	LOC107760631	NA	GO:0070567//cytidylyltransferase activity	GO:0006656//phosphatidylcholine biosynthetic process	K00968//choline-phosphate cytidylyltransferase [EC:2.7.7.15]	gi|697136261|ref|XP_009622206.1|//PREDICTED: choline-phosphate cytidylyltransferase 1-like [Nicotiana tomentosiformis]
BGI_novel_G031924	1872	3.36507	0.871902	Up	NA	NA	NA	NA	NA
107790940	1157	1.6836	0.871829	Up	LOC107790940	NA	NA	NA	NA	gi|698517922|ref|XP_009803841.1|//PREDICTED: uncharacterized protein LOC104249164 [Nicotiana sylvestris]
107789327	1122	1.99697	0.871809	Up	LOC107789327	NA	NA	NA	K14515//null;K10268//F-box and leucine-rich repeat protein 2/20	gi|697133912|ref|XP_009621004.1|//PREDICTED: F-box protein At5g67140 [Nicotiana tomentosiformis]
107795438	1272	1.85051	0.871746	Up	LOC107795438	NA	NA	NA	K12471//epsin	gi|697129684|ref|XP_009618904.1|//PREDICTED: uncharacterized protein LOC104111013 isoform X1 [Nicotiana tomentosiformis];gi|697129686|ref|XP_009618905.1|//PREDICTED: uncharacterized protein LOC104111013 isoform X2 [Nicotiana tomentosiformis]
BGI_novel_G035121	2180	2.39166	0.871695	Up	NA	NA	NA	NA	NA	XP_019577011.1//PREDICTED: UPF0481 protein At3g47200-like [Rhinolophus sinicus]
107766311	648	1.95744	0.871497	Up	LOC107766311	GO:0030312//external encapsulating structure	GO:0030247//polysaccharide binding	GO:0006952//defense response	K04730//interleukin-1 receptor-associated kinase 1 [EC:2.7.11.1]	gi|697121651|ref|XP_009614804.1|//PREDICTED: pathogenesis-related protein PR-4B [Nicotiana tomentosiformis]
BGI_novel_G020114	3151	4.61102	0.871497	Up	NA	NA	NA	NA	K05202//glutamate receptor, ionotropic kainate 2;K05313//glutamate receptor, ionotropic, invertebrate;K05203//glutamate receptor, ionotropic kainate 3	XP_002737751.1//PREDICTED: glutamate receptor 2-like [Saccoglossus kowalevskii]
107811512	5761	2.28464	0.871497	Up	LOC107811512	NA	NA	NA	K08064//nuclear transcription factor Y, alpha;K05658//ATP-binding cassette, subfamily B (MDR/TAP), member 1 [EC:3.6.3.44]	gi|697131184|ref|XP_009619649.1|//PREDICTED: uncharacterized protein LOC104111617 [Nicotiana tomentosiformis]
BGI_novel_G011900	2152	3.31944	0.871466	Up	NA	NA	NA	NA	K08145//MFS transporter, SP family, solute carrier family 2 (facilitated glucose transporter), member 8	XP_019576531.1//PREDICTED: sugar transporter ERD6-like 16 [Rhinolophus sinicus]
BGI_novel_G011165	4374	7.20945	0.871466	Up	NA	GO:0005783//endoplasmic reticulum;GO:0016021//integral component of membrane;GO:0005789//endoplasmic reticulum membrane	GO:0003846//2-acylglycerol O-acyltransferase activity;GO:0004144//diacylglycerol O-acyltransferase activity	GO:0006071//glycerol metabolic process;GO:0140042//lipid droplet formation;GO:0019432//triglyceride biosynthetic process	K11155//diacylglycerol O-acyltransferase 1 [EC:2.3.1.20 2.3.1.75 2.3.1.76]	XP_012757332.1//hypothetical protein SAMD00019534_025800 [Acytostelium subglobosum LB1]
107829847	1318	7.21432	0.871466	Up	LOC107829847	GO:0031224//intrinsic component of membrane	NA	GO:0071702//organic substance transport	K15382//solute carrier family 50 (sugar transporter)	gi|697185250|ref|XP_009601651.1|//PREDICTED: bidirectional sugar transporter SWEET3b [Nicotiana tomentosiformis]
BGI_novel_G009626	5197	7.20945	0.871466	Up	NA	NA	NA	NA	K14303//nuclear pore complex protein Nup160	XP_011446987.2//PREDICTED: nuclear pore complex protein Nup160 [Crassostrea gigas]
BGI_novel_G029526	487	7.20457	0.871435	Up	NA	NA	NA	NA	NA
BGI_novel_G022472	1640	3.2177	0.871414	Up	NA	NA	NA	NA	K11699//RNA-dependent RNA polymerase [EC:2.7.7.48]	XP_019575741.1//PREDICTED: RNA-dependent RNA polymerase 1 [Rhinolophus sinicus]
107770934	669	2.66693	0.87128	Up	LOC107770934	NA	GO:0005488//binding	GO:0010876//lipid localization;GO:0051234//establishment of localization	NA	gi|698502863|ref|XP_009797052.1|//PREDICTED: non-specific lipid-transfer protein 2-like [Nicotiana sylvestris]
BGI_novel_G018869	636	1.76595	0.871114	Up	NA	NA	NA	NA	NA
107824529	828	1.88836	0.871093	Up	LOC107824529	NA	NA	NA	NA	gi|697095598|ref|XP_009612121.1|//PREDICTED: uncharacterized protein LOC104105502 [Nicotiana tomentosiformis]
107778001	1168	1.91138	0.87102	Up	LOC107778001	NA	NA	NA	NA	NA
107821493	2090	2.40653	0.870906	Up	LOC107821493	NA	NA	NA	K17609//nucleoredoxin [EC:1.8.1.8]	gi|698531090|ref|XP_009762378.1|//PREDICTED: probable nucleoredoxin 1 [Nicotiana sylvestris]
107814972	1601	1.90232	0.870906	Up	LOC107814972	NA	NA	NA	K05337//null	gi|697186780|ref|XP_009602427.1|//PREDICTED: uncharacterized protein LOC104097550 [Nicotiana tomentosiformis]
107759353	1902	2.65842	0.870854	Up	LOC107759353	NA	NA	NA	K09284//AP2-like factor, euAP2 lineage	gi|697114785|ref|XP_009611312.1|//PREDICTED: ethylene-responsive transcription factor RAP2-7-like isoform X2 [Nicotiana tomentosiformis];gi|697114779|ref|XP_009611308.1|//PREDICTED: AP2-like ethylene-responsive transcription factor TOE3 isoform X1 [Nicotiana tomentosiformis]
107798147	1792	1.57592	0.870854	Up	LOC107798147	NA	GO:0016831//carboxy-lyase activity;GO:0005515//protein binding;GO:0048037//cofactor binding	GO:0009064//glutamine family amino acid metabolic process	K01580//glutamate decarboxylase [EC:4.1.1.15]	gi|697154235|ref|XP_009631358.1|//PREDICTED: glutamate decarboxylase [Nicotiana tomentosiformis]
107778087	1110	2.12415	0.870813	Up	LOC107778087	NA	GO:0046872//metal ion binding;GO:0016491//oxidoreductase activity	NA	K11818//null	gi|460365013|ref|XP_004228400.1|//PREDICTED: cytochrome P450 71A1-like [Solanum lycopersicum]
107811943	1284	2.10591	0.870813	Up	LOC107811943	NA	NA	NA	K09841//xanthoxin dehydrogenase [EC:1.1.1.288]	gi|697134852|ref|XP_009621472.1|//PREDICTED: zerumbone synthase-like [Nicotiana tomentosiformis]
107824732	1829	1.82033	0.870802	Up	LOC107824732	GO:0016020//membrane	NA	GO:0006810//transport	K03320//ammonium transporter, Amt family	gi|697184114|ref|XP_009601082.1|//PREDICTED: ammonium transporter 1 member 1, partial [Nicotiana tomentosiformis]
BGI_novel_G002098	2079	2.89308	0.870792	Up	NA	NA	NA	NA	NA	XP_019577917.1//PREDICTED: uncharacterized protein LOC109442113 [Rhinolophus sinicus]
107800627	959	2.26139	0.870771	Up	LOC107800627	NA	GO:0016407//acetyltransferase activity	NA	NA	gi|698533584|ref|XP_009763598.1|//PREDICTED: tyramine N-feruloyltransferase 4/11-like [Nicotiana sylvestris]
BGI_novel_G010790	2239	2.15344	0.870699	Up	NA	NA	NA	NA	K13424//WRKY transcription factor 33;K18834//WRKY transcription factor 1	XP_019576586.1//PREDICTED: probable WRKY transcription factor 33 [Rhinolophus sinicus]
107770061	1158	1.6985	0.870616	Up	LOC107770061	NA	NA	NA	NA	gi|697166311|ref|XP_009591985.1|//PREDICTED: uncharacterized protein LOC104088923 [Nicotiana tomentosiformis]
107830479	1441	1.64995	0.870605	Up	LOC107830479	NA	GO:0004175//endopeptidase activity	GO:0019222//regulation of metabolic process;GO:0019538//protein metabolic process	K01363//cathepsin B [EC:3.4.22.1]	gi|698480510|ref|XP_009787301.1|//PREDICTED: cathepsin B-like [Nicotiana sylvestris]
107818867	2452	1.9601	0.870419	Up	LOC107818867	GO:0044432//endoplasmic reticulum part	GO:0032559//adenyl ribonucleotide binding;GO:0016628//oxidoreductase activity, acting on the CH-CH group of donors, NAD or NADP as acceptor	GO:0008152//metabolic process;GO:0050896//response to stimulus	K09490//heat shock 70kDa protein 5	gi|698483791|ref|XP_009788736.1|//PREDICTED: luminal-binding protein 4 [Nicotiana sylvestris]
BGI_novel_G018639	1267	2.27021	0.870408	Up	NA	NA	NA	NA	NA	XP_019576795.1//PREDICTED: IQ domain-containing protein IQM3-like [Rhinolophus sinicus]
107829928	835	1.61022	0.870387	Up	LOC107829928	NA	NA	NA	K05681//ATP-binding cassette, subfamily G (WHITE), member 2	gi|698423059|ref|XP_009781738.1|//PREDICTED: pleiotropic drug resistance protein 1-like [Nicotiana sylvestris]
107771321	745	2.04586	0.870346	Up	LOC107771321	NA	NA	NA	K16282//null	gi|697154086|ref|XP_009631296.1|//PREDICTED: probable E3 ubiquitin-protein ligase XERICO [Nicotiana tomentosiformis]
BGI_novel_G034243	3327	3.23601	0.870304	Up	NA	NA	NA	NA	K09284//AP2-like factor, euAP2 lineage	XP_019577066.1//PREDICTED: AP2-like ethylene-responsive transcription factor TOE3 [Rhinolophus sinicus]
107818467	1993	1.63556	0.870284	Up	LOC107818467	NA	NA	NA	K00861//riboflavin kinase [EC:2.7.1.26]	gi|698434781|ref|XP_009799472.1|//PREDICTED: uncharacterized protein LOC104245545 [Nicotiana sylvestris]
107790317	1278	1.88356	0.870253	Up	LOC107790317	NA	NA	NA	K01889//phenylalanyl-tRNA synthetase alpha chain [EC:6.1.1.20]	gi|698491567|ref|XP_009792194.1|//PREDICTED: F-box protein At5g07610-like [Nicotiana sylvestris]
107788699	966	2.25312	0.870221	Up	LOC107788699	NA	NA	NA	NA	gi|698471991|ref|XP_009784164.1|//PREDICTED: uncharacterized protein LOC104232614 [Nicotiana sylvestris]
107777082	589	7.18982	0.870118	Up	LOC107777082	NA	NA	NA	K10572//inositol-pentakisphosphate 2-kinase [EC:2.7.1.158];K12823//ATP-dependent RNA helicase DDX5/DBP2 [EC:3.6.4.13]	gi|697149391|ref|XP_009628906.1|//PREDICTED: uncharacterized protein LOC104119179 [Nicotiana tomentosiformis]
107762264	1601	1.63431	0.870066	Up	LOC107762264	NA	NA	NA	NA	gi|698551780|ref|XP_009769424.1|//PREDICTED: uncharacterized protein LOC104220284 [Nicotiana sylvestris]
107783799	1428	2.19293	0.869941	Up	LOC107783799	NA	NA	NA	NA	gi|698499047|ref|XP_009795379.1|//PREDICTED: uncharacterized protein LOC104242088 isoform X1 [Nicotiana sylvestris]
107788102	739	4.58496	0.8699	Up	LOC107788102	NA	NA	NA	K08145//MFS transporter, SP family, solute carrier family 2 (facilitated glucose transporter), member 8	gi|698457806|ref|XP_009780914.1|//PREDICTED: uncharacterized protein LOC104229890 [Nicotiana sylvestris]
BGI_novel_G034245	2884	2.3153	0.869807	Up	NA	NA	NA	NA	K09284//AP2-like factor, euAP2 lineage;K09287//RAV-like factor	XP_019577066.1//PREDICTED: AP2-like ethylene-responsive transcription factor TOE3 [Rhinolophus sinicus]
107774699	662	3.76377	0.869765	Up	LOC107774699	NA	NA	NA	K13456//RPM1-interacting protein 4	gi|697164014|ref|XP_009590829.1|//PREDICTED: RPM1-interacting protein 4-like [Nicotiana tomentosiformis]
BGI_novel_G009670	2517	3.3744	0.869609	Up	NA	GO:0016021//integral component of membrane	NA	NA	K15285//solute carrier family 35, member E3	XP_019578066.1//PREDICTED: UDP-galactose transporter 2-like [Rhinolophus sinicus]
107804287	1623	1.66479	0.869578	Up	LOC107804287	NA	NA	NA	NA	gi|698486252|ref|XP_009789866.1|//PREDICTED: uncharacterized protein LOC104237410 [Nicotiana sylvestris]
107804907	1332	5.11686	0.869558	Up	LOC107804907	NA	NA	NA	K19747//null;K05747//Wiskott-Aldrich syndrome protein;K01759//lactoylglutathione lyase [EC:4.4.1.5]	gi|698571473|ref|XP_009774894.1|//PREDICTED: uncharacterized protein LOC104224872 [Nicotiana sylvestris]
BGI_novel_G024647	1759	1.74942	0.869537	Up	NA	GO:0005887//integral component of plasma membrane;GO:0005622//intracellular	GO:0000155//phosphorelay sensor kinase activity;GO:0005249//voltage-gated potassium channel activity	GO:0042391//regulation of membrane potential	K04908//potassium voltage-gated channel Eag-related subfamily H member 5;K04907//potassium voltage-gated channel Eag-related subfamily H member 4	PAV71313.1//hypothetical protein WR25_23271 [Diploscapter pachys]
107831803	1137	1.73901	0.869464	Up	LOC107831803	NA	NA	NA	NA	gi|697094948|ref|XP_009608881.1|//PREDICTED: expansin-like B1 [Nicotiana tomentosiformis]
107821927	567	1.71186	0.869443	Up	LOC107821927	NA	NA	NA	K01051//pectinesterase [EC:3.1.1.11]	gi|697157198|ref|XP_009587354.1|//PREDICTED: 21 kDa protein-like [Nicotiana tomentosiformis]
BGI_novel_G010051	594	1.91427	0.869423	Up	NA	NA	NA	NA	NA	XP_019576422.1//PREDICTED: oligopeptide transporter 3, partial [Rhinolophus sinicus]
107792342	1281	1.58302	0.869402	Up	LOC107792342	NA	NA	NA	NA	gi|697110870|ref|XP_009609307.1|//PREDICTED: uncharacterized protein LOC104103128 [Nicotiana tomentosiformis]
107829580	1534	2.36199	0.869381	Up	LOC107829580	NA	NA	NA	K18835//null;K16225//null	gi|698494030|ref|XP_009793240.1|//PREDICTED: probable WRKY transcription factor 41 [Nicotiana sylvestris]
107796477	533	1.85466	0.869371	Up	LOC107796477	GO:0031224//intrinsic component of membrane;GO:0005746//mitochondrial respiratory chain	GO:0015002//heme-copper terminal oxidase activity	GO:0022904//respiratory electron transport chain	NA	gi|698503359|ref|XP_009797280.1|//PREDICTED: cytochrome c oxidase subunit 5C [Nicotiana sylvestris]
107767065	2363	2.58839	0.869371	Up	LOC107767065	NA	NA	NA	K01723//hydroperoxide dehydratase [EC:4.2.1.92]	gi|698585067|ref|XP_009778544.1|//PREDICTED: allene oxide synthase, chloroplastic-like [Nicotiana sylvestris]
107793046	1592	1.90739	0.869309	Up	LOC107793046	GO:0044464//cell part	NA	NA	K07874//Ras-related protein Rab-1A;K01623//fructose-bisphosphate aldolase, class I [EC:4.1.2.13]	gi|698529374|ref|XP_009761504.1|//PREDICTED: WAT1-related protein At3g28050-like [Nicotiana sylvestris]
BGI_novel_G023293	476	7.17493	0.869277	Up	NA	NA	NA	NA	NA
107763307	2656	2.11579	0.869215	Up	LOC107763307	NA	NA	NA	K00924//null;K04730//interleukin-1 receptor-associated kinase 1 [EC:2.7.11.1];K13420//null	gi|698479750|ref|XP_009786947.1|//PREDICTED: probable LRR receptor-like serine/threonine-protein kinase MRH1 [Nicotiana sylvestris]
107778479	2500	2.26938	0.869215	Up	LOC107778479	NA	NA	NA	NA	gi|697187766|ref|XP_009602914.1|//PREDICTED: uncharacterized protein LOC104097983 [Nicotiana tomentosiformis]
107823730	1322	1.68664	0.86907	Up	LOC107823730	NA	NA	NA	NA	gi|698517499|ref|XP_009803629.1|//PREDICTED: uncharacterized protein LOC104248970 [Nicotiana sylvestris]
107799678	1113	1.68166	0.869049	Up	LOC107799678	NA	NA	NA	K08059//interferon, gamma-inducible protein 30	gi|698526432|ref|XP_009760046.1|//PREDICTED: GILT-like protein F37H8.5 isoform X1 [Nicotiana sylvestris]
107798874	1820	4.07435	0.868977	Up	LOC107798874	NA	NA	NA	K14493//gibberellin receptor GID1 [EC:3.-.-.-]	gi|698476100|ref|XP_009785385.1|//PREDICTED: gibberellin receptor GID1B-like [Nicotiana sylvestris]
107817134	1289	2.14215	0.868956	Up	LOC107817134	NA	NA	NA	K18213//null	gi|697098397|ref|XP_009626484.1|//PREDICTED: protein STAY-GREEN 1, chloroplastic-like [Nicotiana tomentosiformis]
107792103	2781	1.95973	0.868894	Up	LOC107792103	NA	GO:0004175//endopeptidase activity;GO:0005515//protein binding	GO:0044092//negative regulation of molecular function;GO:0019538//protein metabolic process	K13199//plasminogen activator inhibitor 1 RNA-binding protein;K12663//Delta(3,5)-Delta(2,4)-dienoyl-CoA isomerase [EC:5.3.3.-];K01183//chitinase [EC:3.2.1.14];K00121//S-(hydroxymethyl)glutathione dehydrogenase / alcohol dehydrogenase [EC:1.1.1.284 1.1.1.1]	gi|698518080|ref|XP_009803919.1|//PREDICTED: subtilisin-like protease [Nicotiana sylvestris]
107789114	1183	1.59939	0.868873	Up	LOC107789114	NA	NA	NA	NA	gi|698503430|ref|XP_009797309.1|//PREDICTED: uncharacterized protein LOC104243756 [Nicotiana sylvestris]
107766725	1601	2.49075	0.868748	Up	LOC107766725	NA	NA	NA	K12581//CCR4-NOT transcription complex subunit 7/8;K02437//glycine cleavage system H protein;K13126//polyadenylate-binding protein;K05941//glutathione gamma-glutamylcysteinyltransferase [EC:2.3.2.15];K01054//acylglycerol lipase [EC:3.1.1.23]	gi|698504054|ref|XP_009797580.1|//PREDICTED: NAC domain-containing protein 72-like [Nicotiana sylvestris]
107810649	2364	1.81814	0.868717	Up	LOC107810649	NA	NA	NA	NA	gi|698528009|ref|XP_009760853.1|//PREDICTED: CAS1 domain-containing protein 1-like isoform X3 [Nicotiana sylvestris];gi|698528011|ref|XP_009760854.1|//PREDICTED: CAS1 domain-containing protein 1-like isoform X4 [Nicotiana sylvestris]
107830673	1768	2.38047	0.868697	Up	LOC107830673	GO:0043231//intracellular membrane-bounded organelle	GO:0004175//endopeptidase activity	GO:0019538//protein metabolic process	K08245//phytepsin [EC:3.4.23.40]	gi|698433659|ref|XP_009797823.1|//PREDICTED: aspartic proteinase [Nicotiana sylvestris]
BGI_novel_G003438	2628	2.24415	0.868686	Up	NA	GO:0016021//integral component of membrane	NA	NA	NA	XP_004998916.1//transmembrane protein [Salpingoeca rosetta]
107830465	784	1.70385	0.868676	Up	LOC107830465	NA	NA	GO:0050896//response to stimulus	K17609//nucleoredoxin [EC:1.8.1.8]	gi|698524070|ref|XP_009758839.1|//PREDICTED: universal stress protein A-like protein [Nicotiana sylvestris]
107796869	1431	1.58166	0.868665	Up	LOC107796869	NA	NA	NA	K06699//proteasome activator subunit 4;K12472//epidermal growth factor receptor substrate 15	gi|697148154|ref|XP_009628253.1|//PREDICTED: dehydration-responsive protein RD22-like isoform X1 [Nicotiana tomentosiformis];gi|697148156|ref|XP_009628254.1|//PREDICTED: dehydration-responsive protein RD22-like isoform X2 [Nicotiana tomentosiformis]
107782957	5265	7.16491	0.868603	Up	LOC107782957	NA	NA	NA	K02105//catenin beta 1;K08332//vacuolar protein 8	gi|698431677|ref|XP_009794835.1|//PREDICTED: uncharacterized protein LOC104241584 [Nicotiana sylvestris]
107812589	624	2.47573	0.868562	Up	LOC107812589	NA	NA	NA	NA	gi|698561830|ref|XP_009772239.1|//PREDICTED: uncharacterized protein LOC104222677 [Nicotiana sylvestris]
107774785	2462	1.58264	0.86851	Up	LOC107774785	NA	GO:0032559//adenyl ribonucleotide binding;GO:0004672//protein kinase activity	GO:0006464//cellular protein modification process;GO:0023052//signaling	K07198//5'-AMP-activated protein kinase, catalytic alpha subunit [EC:2.7.11.11]	gi|698481509|ref|XP_009787738.1|//PREDICTED: CBL-interacting serine/threonine-protein kinase 23 isoform X1 [Nicotiana sylvestris]
BGI_novel_G011048	1595	1.75151	0.868499	Up	NA	NA	NA	NA	NA	CEL93300.1//unnamed protein product [Vitrella brassicaformis CCMP3155]
107790272	1839	1.60767	0.868499	Up	LOC107790272	NA	NA	NA	K19892//null;K19891//null	gi|697190123|ref|XP_009604117.1|//PREDICTED: glucan endo-1,3-beta-glucosidase 14 [Nicotiana tomentosiformis]
BGI_novel_G007116	1229	2.26818	0.868365	Up	NA	NA	NA	NA	NA
107781824	1555	2.45076	0.868313	Up	LOC107781824	NA	NA	NA	NA	gi|698581089|ref|XP_009777470.1|//PREDICTED: uncharacterized protein LOC104227041 [Nicotiana sylvestris]
107774994	1849	1.95476	0.868219	Up	LOC107774994	NA	GO:0032559//adenyl ribonucleotide binding;GO:0004672//protein kinase activity	GO:0006464//cellular protein modification process	K04733//interleukin-1 receptor-associated kinase 4 [EC:2.7.11.1]	gi|698489247|ref|XP_009791189.1|//PREDICTED: proline-rich receptor-like protein kinase PERK9 [Nicotiana sylvestris]
BGI_novel_G027540	2373	3.55738	0.868219	Up	NA	GO:0016021//integral component of membrane	GO:0005524//ATP binding;GO:0016887//ATPase activity	NA	K05681//ATP-binding cassette, subfamily G (WHITE), member 2	CEO95409.1//hypothetical protein PBRA_004135 [Plasmodiophora brassicae]
107768772	1490	1.60075	0.868219	Up	LOC107768772	NA	NA	NA	K08669//HtrA serine peptidase 2 [EC:3.4.21.108]	gi|698552165|ref|XP_009769548.1|//PREDICTED: protease Do-like 1, chloroplastic [Nicotiana sylvestris]
107778203	1142	1.90583	0.86796	Up	LOC107778203	GO:0016020//membrane	NA	NA	K06890//uncharacterized protein	gi|697093730|ref|XP_009624081.1|//PREDICTED: BI1-like protein [Nicotiana tomentosiformis]
BGI_novel_G027681	499	2.29141	0.86796	Up	NA	NA	NA	NA	K15003//cytochrome P450 family 9 [EC:1.14.-.-];K10268//F-box and leucine-rich repeat protein 2/20	KMQ82579.1//retrovirus-related pol polyprotein from transposon tnt 1-94 [Lasius niger]
BGI_novel_G029843	2264	7.15987	0.867918	Up	NA	NA	NA	NA	K04733//interleukin-1 receptor-associated kinase 4 [EC:2.7.11.1];K04730//interleukin-1 receptor-associated kinase 1 [EC:2.7.11.1];K13416//brassinosteroid insensitive 1-associated receptor kinase 1 [EC:2.7.10.1 2.7.11.1];K13436//pto-interacting protein 1 [EC:2.7.11.1]	XP_019576809.1//PREDICTED: probable serine/threonine-protein kinase PIX13 [Rhinolophus sinicus]
BGI_novel_G034013	561	7.16491	0.867918	Up	NA	NA	NA	NA	NA	XP_014614963.1//PREDICTED: protein TIC 214-like, partial [Polistes canadensis]
BGI_novel_G000750	1233	7.15482	0.867908	Up	NA	NA	NA	NA	K13066//caffeic acid 3-O-methyltransferase [EC:2.1.1.68]	XP_019577518.1//PREDICTED: caffeic acid 3-O-methyltransferase-like [Rhinolophus sinicus]
107770799	2449	2.23641	0.867815	Up	LOC107770799	GO:0031224//intrinsic component of membrane;GO:0043231//intracellular membrane-bounded organelle;GO:0031090//organelle membrane	GO:0016616//oxidoreductase activity, acting on the CH-OH group of donors, NAD or NADP as acceptor;GO:0000166//nucleotide binding;GO:0048037//cofactor binding	GO:0006732//coenzyme metabolic process;GO:0006720//isoprenoid metabolic process	K00021//hydroxymethylglutaryl-CoA reductase (NADPH) [EC:1.1.1.34]	gi|18000044|gb|AAL54879.1|AF004233_1//hydroxy-methyl-glutaryl-coenzyme A reductase [Nicotiana tabacum]
107807051	1401	1.6411	0.867669	Up	LOC107807051	GO:0005840//ribosome;GO:0044424//intracellular part;GO:0005576//extracellular region;GO:0009526//plastid envelope	GO:0016211//ammonia ligase activity;GO:0032559//adenyl ribonucleotide binding;GO:0046914//transition metal ion binding	GO:0006541//glutamine metabolic process;GO:0071941//nitrogen cycle metabolic process;GO:0006970//response to osmotic stress;GO:0042126//nitrate metabolic process	K01915//glutamine synthetase [EC:6.3.1.2]	gi|697154712|ref|XP_009631592.1|//PREDICTED: glutamine synthetase isoform X1 [Nicotiana tomentosiformis];gi|697154714|ref|XP_009631593.1|//PREDICTED: glutamine synthetase isoform X2 [Nicotiana tomentosiformis]
BGI_novel_G019061	636	2.97888	0.867659	Up	NA	NA	NA	NA	K01369//legumain [EC:3.4.22.34]	BAC86022.1//unnamed protein product [Homo sapiens]
107769943	926	3.43296	0.867524	Up	LOC107769943	GO:0043231//intracellular membrane-bounded organelle	NA	GO:0006950//response to stress	K14297//nuclear pore complex protein Nup98-Nup96;K12173//BRCA1-A complex subunit BRE	gi|698460988|ref|XP_009781670.1|//PREDICTED: pathogenesis-related protein R minor form [Nicotiana sylvestris]
BGI_novel_G021153	883	2.40975	0.867493	Up	NA	NA	NA	NA	K09753//cinnamoyl-CoA reductase [EC:1.2.1.44]	XP_019577885.1//PREDICTED: cinnamoyl-CoA reductase 2 [Rhinolophus sinicus]
107771128	2366	1.67365	0.867462	Up	LOC107771128	GO:0044432//endoplasmic reticulum part	GO:0032559//adenyl ribonucleotide binding;GO:0016628//oxidoreductase activity, acting on the CH-CH group of donors, NAD or NADP as acceptor	GO:0008152//metabolic process;GO:0050896//response to stimulus	K09490//heat shock 70kDa protein 5	gi|697167806|ref|XP_009592769.1|//PREDICTED: luminal-binding protein 5 [Nicotiana tomentosiformis]
107769229	1339	1.59366	0.867441	Up	LOC107769229	NA	GO:0016616//oxidoreductase activity, acting on the CH-OH group of donors, NAD or NADP as acceptor	GO:0008152//metabolic process;GO:0006950//response to stress	K15095//null	gi|565344880|ref|XP_006339531.1|//PREDICTED: (+)-neomenthol dehydrogenase-like [Solanum tuberosum]
107794998	1068	1.98379	0.867441	Up	LOC107794998	NA	NA	NA	K09286//EREBP-like factor	gi|697102067|ref|XP_009599132.1|//PREDICTED: ethylene-responsive transcription factor ERF118-like [Nicotiana tomentosiformis]
107770164	1261	1.99648	0.867389	Up	LOC107770164	NA	GO:0042578//phosphoric ester hydrolase activity	GO:0006796//phosphate-containing compound metabolic process	K13248//pyridoxal phosphate phosphatase PHOSPHO2 [EC:3.1.3.74]	gi|662552173|gb|AIE54289.1|//psi14B protein [Nicotiana tabacum]
107787293	1761	1.65989	0.867338	Up	LOC107787293	NA	NA	NA	K12356//coniferyl-alcohol glucosyltransferase [EC:2.4.1.111]	gi|697137522|ref|XP_009622863.1|//PREDICTED: anthocyanidin 3-O-glucosyltransferase 5-like [Nicotiana tomentosiformis]
107793096	1785	2.4259	0.867306	Up	LOC107793096	NA	GO:0005506//iron ion binding;GO:0016491//oxidoreductase activity	GO:0008152//metabolic process	K00512//steroid 17alpha-monooxygenase / 17alpha-hydroxyprogesterone deacetylase [EC:1.14.14.19 1.14.14.32];K15472//null	gi|85068650|gb|ABC69405.1|//CYP71D51v3 [Nicotiana tabacum]
107832296	1646	1.6749	0.86712	Up	LOC107832296	NA	GO:0004620//phospholipase activity;GO:0042578//phosphoric ester hydrolase activity	GO:0007165//signal transduction;GO:0044238//primary metabolic process	NA	gi|697182599|ref|XP_009600310.1|//PREDICTED: uncharacterized protein LOC104095801 [Nicotiana tomentosiformis]
107772334	411	7.14975	0.867099	Up	LOC107772334	NA	NA	NA	K13420//null	gi|697095678|ref|XP_009612505.1|//PREDICTED: putative receptor-like protein kinase At3g47110, partial [Nicotiana tomentosiformis]
107829903	1824	2.25596	0.867026	Up	LOC107829903	NA	NA	NA	K07088//null	gi|698525075|ref|XP_009759349.1|//PREDICTED: uncharacterized transporter C5D6.04-like isoform X1 [Nicotiana sylvestris];gi|698525077|ref|XP_009759350.1|//PREDICTED: uncharacterized transporter C5D6.04-like isoform X2 [Nicotiana sylvestris]
107801845	1988	1.59457	0.866943	Up	LOC107801845	NA	NA	NA	K08332//vacuolar protein 8	gi|698573819|ref|XP_009775506.1|//PREDICTED: U-box domain-containing protein 4-like [Nicotiana sylvestris]
107820897	2498	1.90689	0.866746	Up	LOC107820897	NA	NA	NA	K14638//solute carrier family 15 (peptide/histidine transporter), member 3/4	gi|697134182|ref|XP_009621141.1|//PREDICTED: protein NRT1/ PTR FAMILY 5.6-like [Nicotiana tomentosiformis]
107798706	1462	1.76432	0.866705	Up	LOC107798706	NA	NA	NA	K07874//Ras-related protein Rab-1A;K01623//fructose-bisphosphate aldolase, class I [EC:4.1.2.13]	gi|698545410|ref|XP_009767374.1|//PREDICTED: WAT1-related protein At4g08300-like [Nicotiana sylvestris]
BGI_novel_G002111	983	1.62677	0.866653	Up	NA	NA	NA	NA	NA
107777231	2962	1.90914	0.866632	Up	LOC107777231	NA	NA	NA	K15813//null;K15601//lysine-specific demethylase 3 [EC:1.14.11.-]	gi|698577527|ref|XP_009776499.1|//PREDICTED: CSC1-like protein RXW8 isoform X1 [Nicotiana sylvestris]
107826378	3799	1.9794	0.866611	Up	LOC107826378	NA	NA	NA	K13024//inositol-hexakisphosphate/diphosphoinositol-pentakisphosphate 1-kinase [EC:2.7.4.24]	gi|698500456|ref|XP_009795985.1|//PREDICTED: inositol hexakisphosphate and diphosphoinositol-pentakisphosphate kinase 2 isoform X3 [Nicotiana sylvestris];gi|698500449|ref|XP_009795982.1|//PREDICTED: inositol hexakisphosphate and diphosphoinositol-pentakisphosphate kinase 2 isoform X1 [Nicotiana sylvestris]
107777769	2379	1.62009	0.866591	Up	LOC107777769	GO:0031224//intrinsic component of membrane;GO:0043231//intracellular membrane-bounded organelle;GO:0031090//organelle membrane	GO:0016616//oxidoreductase activity, acting on the CH-OH group of donors, NAD or NADP as acceptor;GO:0000166//nucleotide binding;GO:0048037//cofactor binding	GO:0006732//coenzyme metabolic process;GO:0006720//isoprenoid metabolic process	K00021//hydroxymethylglutaryl-CoA reductase (NADPH) [EC:1.1.1.34]	gi|18000042|gb|AAL54878.1|AF004232_1//hydroxy-methyl-glutaryl-coenzyme A reductase [Nicotiana tabacum]
107816149	1774	1.69861	0.866559	Up	LOC107816149	GO:0032991//macromolecular complex;GO:0015630//microtubule cytoskeleton	GO:0032561//guanyl ribonucleotide binding;GO:0017111//nucleoside-triphosphatase activity	GO:0007017//microtubule-based process;GO:0009207//purine ribonucleoside triphosphate catabolic process;GO:0043623//cellular protein complex assembly	K07375//tubulin beta	gi|698492828|ref|XP_009792728.1|//PREDICTED: tubulin beta chain [Nicotiana sylvestris]
BGI_novel_G026818	11841	2.40865	0.866539	Up	NA	GO:0030430//host cell cytoplasm;GO:0016021//integral component of membrane	NA	GO:0007276//gamete generation	K12567//titin [EC:2.7.11.1]	KNG75545.1//polypeptide [Plasmodium falciparum IGH-CR14]
107779233	1937	1.84257	0.866528	Up	LOC107779233	NA	NA	NA	NA	gi|698525469|ref|XP_009759548.1|//PREDICTED: putative lipase YDR444W isoform X2 [Nicotiana sylvestris];gi|698525467|ref|XP_009759547.1|//PREDICTED: uncharacterized protein LOC104212065 isoform X1 [Nicotiana sylvestris]
107799134	3113	1.69958	0.86631	Up	LOC107799134	NA	NA	NA	K04730//interleukin-1 receptor-associated kinase 1 [EC:2.7.11.1]	gi|697159352|ref|XP_009588433.1|//PREDICTED: receptor-like protein kinase FERONIA [Nicotiana tomentosiformis]
107790430	1847	1.83354	0.866279	Up	LOC107790430	NA	NA	NA	K00921//1-phosphatidylinositol-3-phosphate 5-kinase [EC:2.7.1.150]	gi|698588954|ref|XP_009779608.1|//PREDICTED: uncharacterized protein LOC104228772 [Nicotiana sylvestris]
107811379	1501	1.63056	0.866269	Up	LOC107811379	NA	NA	NA	NA	gi|697152937|ref|XP_009630709.1|//PREDICTED: uncharacterized protein LOC104120609 [Nicotiana tomentosiformis]
107826026	1095	1.63838	0.866238	Up	LOC107826026	NA	NA	NA	NA	gi|697144171|ref|XP_009626198.1|//PREDICTED: pathogen-related protein-like [Nicotiana tomentosiformis]
107798547	699	2.07	0.866186	Up	LOC107798547	NA	NA	NA	NA	NA
107775961	2295	2.17544	0.866145	Up	LOC107775961	NA	GO:0003824//catalytic activity	GO:0008152//metabolic process	K17839//null	gi|697159653|ref|XP_009588592.1|//PREDICTED: probable polyamine oxidase 2 [Nicotiana tomentosiformis]
BGI_novel_G025620	1489	7.14466	0.866113	Up	NA	NA	NA	NA	NA
107823813	1626	1.79311	0.866113	Up	LOC107823813	NA	NA	NA	K07213//copper chaperone	gi|697177431|ref|XP_009597674.1|//PREDICTED: uncharacterized protein LOC104093609 [Nicotiana tomentosiformis]
107802377	2652	2.60699	0.86602	Up	LOC107802377	NA	NA	NA	K13457//null	gi|698524438|ref|XP_009759026.1|//PREDICTED: putative disease resistance protein At1g50180 [Nicotiana sylvestris]
107772728	440	3.96413	0.865989	Up	LOC107772728	NA	NA	NA	K20168//TBC1 domain family member 15	gi|698522261|ref|XP_009757948.1|//PREDICTED: TBC1 domain family member 15-like isoform X2 [Nicotiana sylvestris]
107828073	633	1.62353	0.865927	Up	LOC107828073	NA	GO:0005506//iron ion binding;GO:0016491//oxidoreductase activity	NA	K00512//steroid 17alpha-monooxygenase / 17alpha-hydroxyprogesterone deacetylase [EC:1.14.14.19 1.14.14.32];K15472//null	gi|697111421|ref|XP_009609586.1|//PREDICTED: premnaspirodiene oxygenase-like [Nicotiana tomentosiformis]
107822828	3176	1.73367	0.865927	Up	LOC107822828	GO:0044464//cell part	NA	NA	K03021//DNA-directed RNA polymerase III subunit RPC2 [EC:2.7.7.6];K15601//lysine-specific demethylase 3 [EC:1.14.11.-]	gi|698561893|ref|XP_009772257.1|//PREDICTED: calcium permeable stress-gated cation channel 1-like [Nicotiana sylvestris]
107828852	2212	1.80782	0.865844	Up	LOC107828852	NA	NA	NA	K00921//1-phosphatidylinositol-3-phosphate 5-kinase [EC:2.7.1.150]	gi|698576941|ref|XP_009776341.1|//PREDICTED: uncharacterized protein LOC104226144 [Nicotiana sylvestris]
107763483	2270	2.04512	0.865833	Up	LOC107763483	NA	NA	GO:0006810//transport	K14794//ribosomal RNA-processing protein 12	gi|697152808|ref|XP_009630642.1|//PREDICTED: uncharacterized membrane protein YMR155W-like [Nicotiana tomentosiformis]
107801440	1191	1.65237	0.865802	Up	LOC107801440	GO:0043231//intracellular membrane-bounded organelle	GO:0003677//DNA binding	GO:0006351//transcription, DNA-templated	K08065//nuclear transcription Y subunit beta	gi|698564950|ref|XP_009773122.1|//PREDICTED: nuclear transcription factor Y subunit B-3-like [Nicotiana sylvestris]
107827895	2618	1.93096	0.865802	Up	LOC107827895	GO:0031224//intrinsic component of membrane	GO:0015291//secondary active transmembrane transporter activity	GO:0015698//inorganic anion transport	K17470//sulfate transporter 1, high-affinity	gi|698439370|ref|XP_009758428.1|//PREDICTED: sulfate transporter 1.3-like [Nicotiana sylvestris]
BGI_novel_G023207	2960	2.82867	0.86575	Up	NA	NA	GO:0005524//ATP binding	NA	K10580//ubiquitin-conjugating enzyme E2 N [EC:2.3.2.23]	XP_020386079.1//ubiquitin-conjugating enzyme E2 N [Rhincodon typus]
107813188	1727	1.57866	0.865709	Up	LOC107813188	NA	NA	NA	K09338//homeobox-leucine zipper protein	gi|698547428|ref|XP_009768030.1|//PREDICTED: homeobox-leucine zipper protein ATHB-6-like [Nicotiana sylvestris]
BGI_novel_G016405	3976	3.57347	0.865688	Up	NA	NA	NA	NA	K00876//uridine kinase [EC:2.7.1.48];K01623//fructose-bisphosphate aldolase, class I [EC:4.1.2.13]	XP_019576533.1//PREDICTED: LOW QUALITY PROTEIN: uridine kinase-like protein 1, chloroplastic [Rhinolophus sinicus]
107825001	1556	4.19878	0.865667	Up	LOC107825001	NA	NA	NA	NA	NA
107823696	1308	2.94442	0.865667	Up	LOC107823696	NA	NA	NA	K13094//RNA-binding protein 5/10	gi|698518899|ref|XP_009804314.1|//PREDICTED: RNA-binding protein 5 isoform X4 [Nicotiana sylvestris]
107797166	3301	1.85273	0.865667	Up	LOC107797166	NA	NA	NA	K05643//ATP-binding cassette, subfamily A (ABC1), member 3	gi|697122751|ref|XP_009615366.1|//PREDICTED: ABC transporter A family member 7-like [Nicotiana tomentosiformis]
107823584	1736	2.35462	0.865626	Up	LOC107823584	NA	NA	NA	K12356//coniferyl-alcohol glucosyltransferase [EC:2.4.1.111]	gi|697138054|ref|XP_009623100.1|//PREDICTED: anthocyanidin 3-O-glucosyltransferase 5-like [Nicotiana tomentosiformis]
107817543	2307	3.45396	0.865553	Up	LOC107817543	NA	GO:0000166//nucleotide binding;GO:0004672//protein kinase activity	NA	K04730//interleukin-1 receptor-associated kinase 1 [EC:2.7.11.1]	gi|698583554|ref|XP_009778121.1|//PREDICTED: L-type lectin-domain containing receptor kinase IV.1-like [Nicotiana sylvestris]
107792854	1719	1.77844	0.865532	Up	LOC107792854	NA	NA	NA	K00512//steroid 17alpha-monooxygenase / 17alpha-hydroxyprogesterone deacetylase [EC:1.14.14.19 1.14.14.32];K15472//null	gi|697117572|ref|XP_009612725.1|//PREDICTED: premnaspirodiene oxygenase-like [Nicotiana tomentosiformis]
107799360	3622	1.61705	0.865501	Up	LOC107799360	NA	NA	NA	K15813//null;K18643//katanin p80 WD40 repeat-containing subunit B1;K15601//lysine-specific demethylase 3 [EC:1.14.11.-];K18422//helicase MOV-10 [EC:3.6.4.13]	gi|698577527|ref|XP_009776499.1|//PREDICTED: CSC1-like protein RXW8 isoform X1 [Nicotiana sylvestris]
107812511	804	3.0212	0.865491	Up	LOC107812511	NA	GO:0003824//catalytic activity	NA	K06130//lysophospholipase II [EC:3.1.1.5]	gi|697188856|ref|XP_009603471.1|//PREDICTED: acyl-protein thioesterase 2-like isoform X2 [Nicotiana tomentosiformis]
107768541	2189	2.04659	0.865439	Up	LOC107768541	NA	NA	NA	K04733//interleukin-1 receptor-associated kinase 4 [EC:2.7.11.1];K04730//interleukin-1 receptor-associated kinase 1 [EC:2.7.11.1]	gi|698548983|ref|XP_009768507.1|//PREDICTED: receptor-like cytosolic serine/threonine-protein kinase RBK1 [Nicotiana sylvestris]
BGI_novel_G037050	2304	7.12928	0.865304	Up	NA	NA	NA	NA	K04730//interleukin-1 receptor-associated kinase 1 [EC:2.7.11.1];K13416//brassinosteroid insensitive 1-associated receptor kinase 1 [EC:2.7.10.1 2.7.11.1];K13436//pto-interacting protein 1 [EC:2.7.11.1]	XP_019576478.1//PREDICTED: probable serine/threonine-protein kinase PIX7 [Rhinolophus sinicus]
BGI_novel_G034416	1275	7.12928	0.865304	Up	NA	NA	GO:0051213//dioxygenase activity	NA	K18741//protein nanos 1;K00477//phytanoyl-CoA hydroxylase [EC:1.14.11.18]	XP_019578149.1//PREDICTED: phytanoyl-CoA dioxygenase [Rhinolophus sinicus]
107767913	2438	5.33539	0.865221	Up	LOC107767913	NA	NA	NA	K05909//laccase [EC:1.10.3.2];K01265//methionyl aminopeptidase [EC:3.4.11.18];K03549//KUP system potassium uptake protein;K01623//fructose-bisphosphate aldolase, class I [EC:4.1.2.13];K12882//nuclear cap-binding protein subunit 1	gi|698547953|ref|XP_009768182.1|//PREDICTED: uncharacterized protein LOC104219235 isoform X5 [Nicotiana sylvestris];gi|698547940|ref|XP_009768178.1|//PREDICTED: uncharacterized protein LOC104219235 isoform X1 [Nicotiana sylvestris];gi|698547943|ref|XP_009768179.1|//PREDICTED: uncharacterized protein LOC104219235 isoform X2 [Nicotiana sylvestris]
107790422	1183	1.718	0.86518	Up	LOC107790422	NA	NA	NA	K13456//RPM1-interacting protein 4	gi|697108278|ref|XP_009607992.1|//PREDICTED: RPM1-interacting protein 4-like isoform X2 [Nicotiana tomentosiformis]
107794387	1768	1.63554	0.865149	Up	LOC107794387	NA	GO:0005506//iron ion binding;GO:0016491//oxidoreductase activity	GO:0008152//metabolic process	K13407//null	gi|698460706|ref|XP_009781600.1|//PREDICTED: cytochrome P450 94A2-like [Nicotiana sylvestris]
107759051	1908	1.60735	0.865045	Up	LOC107759051	NA	NA	NA	K14487//auxin responsive GH3 gene family	gi|698424715|ref|XP_009784294.1|//PREDICTED: probable indole-3-acetic acid-amido synthetase GH3.5 [Nicotiana sylvestris]
107801620	1795	2.0911	0.865024	Up	LOC107801620	NA	NA	NA	K13495//null	gi|697149086|ref|XP_009628740.1|//PREDICTED: zeatin O-glucosyltransferase-like [Nicotiana tomentosiformis]
107763744	719	3.39232	0.865024	Up	LOC107763744	NA	NA	NA	K15601//lysine-specific demethylase 3 [EC:1.14.11.-]	gi|697094183|ref|XP_009601393.1|//PREDICTED: CSC1-like protein At4g02900 isoform X2 [Nicotiana tomentosiformis]
107779287	1637	2.04836	0.864993	Up	LOC107779287	NA	GO:0016798//hydrolase activity, acting on glycosyl bonds	GO:0008152//metabolic process	K01183//chitinase [EC:3.2.1.14]	gi|698554290|ref|XP_009770177.1|//PREDICTED: chitinase-3-like protein 1 [Nicotiana sylvestris]
BGI_novel_G020145	1444	5.67713	0.864952	Up	NA	NA	NA	NA	K21026//acetylajmaline esterase [EC:3.1.1.80]	XP_019577669.1//PREDICTED: GDSL esterase/lipase 3-like [Rhinolophus sinicus]
107797662	936	1.83302	0.864889	Up	LOC107797662	NA	NA	NA	NA	gi|698482729|ref|XP_009788265.1|//PREDICTED: uncharacterized protein LOC104236099 [Nicotiana sylvestris]
107769258	1059	1.95436	0.864879	Up	LOC107769258	NA	NA	NA	K06966//uncharacterized protein	gi|697112710|ref|XP_009610234.1|//PREDICTED: cytokinin riboside 5'-monophosphate phosphoribohydrolase LOG3-like [Nicotiana tomentosiformis]
107790013	1149	3.13654	0.864786	Up	LOC107790013	GO:0043231//intracellular membrane-bounded organelle	GO:0001071//null;GO:0003676//nucleic acid binding	GO:0003006//developmental process involved in reproduction;GO:0000160//phosphorelay signal transduction system;GO:0006950//response to stress;GO:0006351//transcription, DNA-templated	K14516//null	gi|698580784|ref|XP_009777388.1|//PREDICTED: ethylene-responsive transcription factor 15-like [Nicotiana sylvestris]
107820963	1367	1.62352	0.864651	Up	LOC107820963	NA	NA	NA	K02923//large subunit ribosomal protein L38e;K04422//mitogen-activated protein kinase kinase kinase 13 [EC:2.7.11.25];K03255//protein TIF31	gi|697105232|ref|XP_009606428.1|//PREDICTED: uncharacterized protein LOC104100805 [Nicotiana tomentosiformis]
107801114	1907	1.98226	0.864609	Up	LOC107801114	NA	NA	NA	NA	gi|697103646|ref|XP_009605627.1|//PREDICTED: uncharacterized protein LOC104100160 [Nicotiana tomentosiformis]
107808557	2023	1.80239	0.864526	Up	LOC107808557	NA	GO:0016798//hydrolase activity, acting on glycosyl bonds	GO:0044238//primary metabolic process	K01193//beta-fructofuranosidase [EC:3.2.1.26]	gi|698518198|ref|XP_009803979.1|//PREDICTED: beta-fructofuranosidase, insoluble isoenzyme 1-like [Nicotiana sylvestris]
107764778	1877	2.13422	0.864443	Up	LOC107764778	NA	NA	NA	NA	gi|698472326|ref|XP_009784238.1|//PREDICTED: mechanosensitive ion channel protein 6-like [Nicotiana sylvestris]
107815711	1839	1.67973	0.864402	Up	LOC107815711	NA	GO:0005506//iron ion binding;GO:0016491//oxidoreductase activity	NA	K00512//steroid 17alpha-monooxygenase / 17alpha-hydroxyprogesterone deacetylase [EC:1.14.14.19 1.14.14.32];K15472//null	gi|576181921|gb|AHH25653.1|//cytochrome P450 CYP71D [Nicotiana tabacum]
BGI_novel_G023562	2563	4.39232	0.864381	Up	NA	GO:0016021//integral component of membrane	NA	NA	NA	XP_004341623.1//transmembrane protein [Acanthamoeba castellanii str. Neff]
107792839	924	2.10626	0.86436	Up	LOC107792839	NA	NA	NA	K04730//interleukin-1 receptor-associated kinase 1 [EC:2.7.11.1];K13420//null	gi|697184037|ref|XP_009601042.1|//PREDICTED: probable LRR receptor-like serine/threonine-protein kinase At4g08850 [Nicotiana tomentosiformis]
BGI_novel_G036257	4170	7.11894	0.864339	Up	NA	NA	GO:0005524//ATP binding;GO:0004386//helicase activity;GO:0003676//nucleic acid binding	NA	K10730//ATP-dependent DNA helicase Q4 [EC:3.6.4.12]	XP_013758168.1//DEAD/DEAH box family ATP-dependent RNA helicase [Thecamonas trahens ATCC 50062]
BGI_novel_G035159	1816	7.12412	0.864339	Up	NA	GO:0005634//nucleus;GO:0005654//nucleoplasm;GO:0000502//proteasome complex;GO:0005829//cytosol;GO:0071942//XPC complex	GO:0031593//polyubiquitin modification-dependent protein binding;GO:0003684//damaged DNA binding	GO:0032434//regulation of proteasomal ubiquitin-dependent protein catabolic process;GO:0043161//proteasome-mediated ubiquitin-dependent protein catabolic process;GO:0000715//nucleotide-excision repair, DNA damage recognition;GO:0007283//spermatogenesis;GO:0048568//embryonic organ development;GO:0006974//cellular response to DNA damage stimulus;GO:0006289//nucleotide-excision repair	K08770//ubiquitin C;K10839//UV excision repair protein RAD23	XP_003216859.1//PREDICTED: UV excision repair protein RAD23 homolog A [Anolis carolinensis]
107762154	1276	1.66363	0.864194	Up	LOC107762154	NA	NA	NA	NA	gi|698470545|ref|XP_009783837.1|//PREDICTED: purine permease 3-like [Nicotiana sylvestris]
107832111	2050	2.62889	0.864184	Up	LOC107832111	NA	NA	NA	K07393//glutathionyl-hydroquinone reductase [EC:1.8.5.7]	gi|698425504|ref|XP_009785365.1|//PREDICTED: UPF0481 protein At3g47200-like [Nicotiana sylvestris]
107777621	1065	1.6845	0.864153	Up	LOC107777621	NA	NA	NA	K00799//glutathione S-transferase [EC:2.5.1.18]	gi|698488135|ref|XP_009790678.1|//PREDICTED: glutathione transferase GST 23-like [Nicotiana sylvestris]
107801752	2105	1.62489	0.86381	Up	LOC107801752	NA	NA	NA	NA	gi|697168727|ref|XP_009593251.1|//PREDICTED: uncharacterized protein LOC104089939 [Nicotiana tomentosiformis]
107770684	2807	1.76768	0.863758	Up	LOC107770684	NA	NA	NA	K04733//interleukin-1 receptor-associated kinase 4 [EC:2.7.11.1];K04730//interleukin-1 receptor-associated kinase 1 [EC:2.7.11.1]	gi|697112457|ref|XP_009610105.1|//PREDICTED: G-type lectin S-receptor-like serine/threonine-protein kinase At4g27290 [Nicotiana tomentosiformis]
107826126	1820	1.60593	0.863738	Up	LOC107826126	NA	GO:0043167//ion binding;GO:0016798//hydrolase activity, acting on glycosyl bonds	GO:0044238//primary metabolic process	K19891//null	gi|698486355|ref|XP_009789910.1|//PREDICTED: glucan endo-1,3-beta-glucosidase-like [Nicotiana sylvestris]
107765873	1413	1.72504	0.863717	Up	LOC107765873	NA	NA	NA	K06892//feruloyl-CoA ortho-hydroxylase [EC:1.14.11.-];K13229//null	gi|698424590|ref|XP_009784072.1|//PREDICTED: 1-aminocyclopropane-1-carboxylate oxidase homolog 1-like [Nicotiana sylvestris]
107763009	1601	1.99429	0.863634	Up	LOC107763009	NA	NA	NA	K06236//collagen, type I, alpha;K14491//two-component response regulator ARR-B family;K14317//nuclear pore complex protein Nup214	gi|697151878|ref|XP_009630169.1|//PREDICTED: uncharacterized protein LOC104120153 isoform X2 [Nicotiana tomentosiformis];gi|697151874|ref|XP_009630167.1|//PREDICTED: uncharacterized protein LOC104120153 isoform X1 [Nicotiana tomentosiformis]
107832711	1453	1.64843	0.863624	Up	LOC107832711	NA	NA	NA	K08726//soluble epoxide hydrolase / lipid-phosphate phosphatase [EC:3.3.2.10 3.1.3.76]	gi|697137354|ref|XP_009622776.1|//PREDICTED: bifunctional epoxide hydrolase 2-like [Nicotiana tomentosiformis]
107777721	2276	1.76835	0.86353	Up	LOC107777721	NA	GO:0032561//guanyl ribonucleotide binding;GO:0017111//nucleoside-triphosphatase activity	GO:0009207//purine ribonucleoside triphosphate catabolic process	K01528//dynamin GTPase [EC:3.6.5.5]	gi|698556331|ref|XP_009770735.1|//PREDICTED: dynamin-related protein 1E-like [Nicotiana sylvestris]
107805897	804	1.89166	0.863354	Up	LOC107805897	NA	NA	NA	NA	gi|698547832|ref|XP_009768143.1|//PREDICTED: uncharacterized protein At5g65660-like [Nicotiana sylvestris]
107828854	1003	1.7181	0.863354	Up	LOC107828854	NA	GO:0005506//iron ion binding;GO:0016491//oxidoreductase activity	GO:0044237//cellular metabolic process	K15777//4,5-DOPA dioxygenase extradiol [EC:1.13.11.-]	gi|698540831|ref|XP_009765889.1|//PREDICTED: extradiol ring-cleavage dioxygenase [Nicotiana sylvestris]
107768134	1242	2.1151	0.863188	Up	LOC107768134	NA	NA	NA	K09338//homeobox-leucine zipper protein	gi|697115781|ref|XP_009611805.1|//PREDICTED: homeobox-leucine zipper protein ATHB-7-like [Nicotiana tomentosiformis]
BGI_novel_G011641	1296	1.90689	0.863178	Up	NA	NA	NA	NA	NA	XP_019578621.1//PREDICTED: uncharacterized protein LOC109442800 [Rhinolophus sinicus]
107778696	1201	1.58086	0.86296	Up	LOC107778696	NA	NA	NA	K14759//null;K08726//soluble epoxide hydrolase / lipid-phosphate phosphatase [EC:3.3.2.10 3.1.3.76];K13701//abhydrolase domain-containing protein 8	gi|697131730|ref|XP_009619921.1|//PREDICTED: bifunctional epoxide hydrolase 2-like [Nicotiana tomentosiformis]
107795757	1022	2.19801	0.862897	Up	LOC107795757	NA	NA	NA	K19040//null	gi|698563908|ref|XP_009772838.1|//PREDICTED: RING-H2 finger protein ATL78-like [Nicotiana sylvestris]
107819755	493	1.94542	0.862877	Up	LOC107819755	NA	NA	NA	NA	gi|697121201|ref|XP_009614572.1|//PREDICTED: uncharacterized protein LOC104107460 [Nicotiana tomentosiformis]
107790597	2438	2.12419	0.862877	Up	LOC107790597	NA	NA	NA	K13448//calcium-binding protein CML;K06268//serine/threonine-protein phosphatase 2B regulatory subunit;K02183//calmodulin	gi|698516802|ref|XP_009803286.1|//PREDICTED: uncharacterized protein LOC104248681 [Nicotiana sylvestris]
107803319	1288	1.6315	0.862752	Up	LOC107803319	NA	NA	NA	K06892//feruloyl-CoA ortho-hydroxylase [EC:1.14.11.-];K13229//null	gi|697164692|ref|XP_009591157.1|//PREDICTED: 1-aminocyclopropane-1-carboxylate oxidase homolog 1-like [Nicotiana tomentosiformis]
107795433	560	1.60066	0.862742	Up	LOC107795433	GO:0016020//membrane	NA	NA	NA	gi|698536010|ref|XP_009764368.1|//PREDICTED: cysteine-rich and transmembrane domain-containing protein A [Nicotiana sylvestris]
107811683	2216	3.14048	0.862711	Up	LOC107811683	NA	NA	NA	K01568//pyruvate decarboxylase [EC:4.1.1.1]	gi|698551587|ref|XP_009769363.1|//PREDICTED: pyruvate decarboxylase 1-like [Nicotiana sylvestris]
BGI_novel_G033548	1449	7.10329	0.86269	Up	NA	NA	GO:0016787//hydrolase activity	NA	K01988//lactosylceramide 4-alpha-galactosyltransferase [EC:2.4.1.228];K17817//8-oxo-dGDP phosphatase [EC:3.6.1.58]	XP_019578225.1//PREDICTED: nudix hydrolase 7-like [Rhinolophus sinicus]
BGI_novel_G031278	1299	7.10329	0.86269	Up	NA	NA	NA	NA	NA
BGI_novel_G038804	5305	7.09803	0.86269	Up	NA	GO:0005654//nucleoplasm	NA	GO:0006397//mRNA processing;GO:0008380//RNA splicing	K13168//splicing factor, arginine/serine-rich 16	KFO33592.1//CLK4-associating serine/arginine rich protein [Fukomys damarensis]
107816867	1901	2.16993	0.862648	Up	LOC107816867	NA	GO:0016740//transferase activity	NA	K12938//null;K08237//null	gi|698482269|ref|XP_009788068.1|//PREDICTED: anthocyanidin 3-O-glucosyltransferase 2-like [Nicotiana sylvestris]
107781294	716	1.82612	0.862607	Up	LOC107781294	NA	NA	NA	NA	gi|697101592|ref|XP_009596921.1|//PREDICTED: uncharacterized protein LOC104092923 [Nicotiana tomentosiformis]
107796629	1645	1.61727	0.862358	Up	LOC107796629	NA	GO:0046914//transition metal ion binding;GO:0003676//nucleic acid binding	NA	K16222//null	gi|697154864|ref|XP_009631669.1|//PREDICTED: dof zinc finger protein DOF5.4-like [Nicotiana tomentosiformis]
BGI_novel_G017402	1823	2.73897	0.862337	Up	NA	GO:0045335//phagocytic vesicle;GO:0005829//cytosol;GO:0009346//citrate lyase complex	GO:0003878//ATP citrate synthase activity;GO:0005524//ATP binding	GO:0006085//acetyl-CoA biosynthetic process;GO:0006633//fatty acid biosynthetic process	K01648//ATP citrate (pro-S)-lyase [EC:2.3.3.8]	XP_019576537.1//PREDICTED: ATP-citrate synthase alpha chain protein 3 [Rhinolophus sinicus]
107783527	1900	1.57864	0.862337	Up	LOC107783527	NA	GO:0016645//oxidoreductase activity, acting on the CH-NH group of donors	GO:0006536//glutamate metabolic process;GO:0006560//proline metabolic process	K00318//proline dehydrogenase [EC:1.5.-.-]	gi|49182346|gb|AAT57675.1|//proline oxidase/dehydrogenase 2 [Nicotiana tabacum]
107792450	1738	2.43035	0.862161	Up	LOC107792450	NA	GO:0003824//catalytic activity	NA	K15889//prenylcysteine alpha-carboxyl methylesterase [EC:3.1.1.-]	gi|698571877|ref|XP_009775000.1|//PREDICTED: probable isoprenylcysteine alpha-carbonyl methylesterase ICMEL2 isoform X1 [Nicotiana sylvestris]
107789400	2181	1.77537	0.862099	Up	LOC107789400	NA	NA	NA	K07119//uncharacterized protein;K14638//solute carrier family 15 (peptide/histidine transporter), member 3/4;K01183//chitinase [EC:3.2.1.14]	gi|698587940|ref|XP_009779321.1|//PREDICTED: MACPF domain-containing protein NSL1 [Nicotiana sylvestris]
107768936	822	2.00208	0.862078	Up	LOC107768936	NA	NA	NA	NA	gi|697166354|ref|XP_009592009.1|//PREDICTED: uncharacterized protein LOC104088939 [Nicotiana tomentosiformis]
107829946	1338	2.17481	0.862036	Up	LOC107829946	NA	NA	NA	K14638//solute carrier family 15 (peptide/histidine transporter), member 3/4	gi|698523880|ref|XP_009758756.1|//PREDICTED: protein NRT1/ PTR FAMILY 5.8 [Nicotiana sylvestris]
107804914	885	2.46275	0.862016	Up	LOC107804914	NA	NA	NA	K16904//dCTP diphosphatase [EC:3.6.1.12]	gi|698525517|ref|XP_009759574.1|//PREDICTED: dCTP pyrophosphatase 1-like [Nicotiana sylvestris]
107761574	1408	1.88899	0.861953	Up	LOC107761574	NA	NA	NA	K19042//E3 ubiquitin-protein ligase BOI and related proteins [EC:2.3.2.27]	gi|698508481|ref|XP_009799508.1|//PREDICTED: BOI-related E3 ubiquitin-protein ligase 1-like [Nicotiana sylvestris]
107825584	1037	2.54896	0.861767	Up	LOC107825584	GO:0030312//external encapsulating structure	GO:0004553//hydrolase activity, hydrolyzing O-glycosyl compounds;GO:0043167//ion binding	GO:0006026//aminoglycan catabolic process	K01183//chitinase [EC:3.2.1.14]	gi|116332|sp|P29060.1|CHIA_TOBAC//RecName: Full=Acidic endochitinase; Flags: Precursor
107765207	812	4.81592	0.861632	Up	LOC107765207	NA	NA	NA	NA	gi|697096722|ref|XP_009617785.1|//PREDICTED: uncharacterized protein LOC104110067, partial [Nicotiana tomentosiformis]
107832378	722	2.81406	0.861611	Up	LOC107832378	NA	NA	NA	K14488//null	gi|698534882|ref|XP_009764004.1|//PREDICTED: auxin-induced protein 15A-like [Nicotiana sylvestris]
BGI_novel_G031903	1764	1.65365	0.86158	Up	NA	NA	NA	NA	NA
BGI_novel_G005883	2706	1.81863	0.861321	Up	NA	NA	NA	NA	NA
107797402	3402	2.55547	0.86131	Up	LOC107797402	NA	NA	NA	K04733//interleukin-1 receptor-associated kinase 4 [EC:2.7.11.1];K04730//interleukin-1 receptor-associated kinase 1 [EC:2.7.11.1]	gi|698531455|ref|XP_009762555.1|//PREDICTED: G-type lectin S-receptor-like serine/threonine-protein kinase At4g03230 isoform X2 [Nicotiana sylvestris];gi|698531453|ref|XP_009762554.1|//PREDICTED: G-type lectin S-receptor-like serine/threonine-protein kinase At4g03230 isoform X1 [Nicotiana sylvestris]
107796935	1483	1.59446	0.861269	Up	LOC107796935	NA	GO:0046914//transition metal ion binding;GO:0016670//oxidoreductase activity, acting on a sulfur group of donors, oxygen as acceptor	GO:0008152//metabolic process	K00387//sulfite oxidase [EC:1.8.3.1]	gi|698418876|ref|XP_009784618.1|//PREDICTED: sulfite oxidase [Nicotiana sylvestris]
107822887	4358	1.82285	0.861258	Up	LOC107822887	NA	GO:0045181//glutamate synthase activity, NAD(P)H as acceptor;GO:0000166//nucleotide binding;GO:0046914//transition metal ion binding;GO:0050662//coenzyme binding;GO:0051540//metal cluster binding	GO:0006536//glutamate metabolic process	K00264//glutamate synthase (NADPH/NADH) [EC:1.4.1.13 1.4.1.14]	gi|698505776|ref|XP_009798320.1|//PREDICTED: glutamate synthase 1 [NADH], chloroplastic isoform X1 [Nicotiana sylvestris]
107760993	2941	1.79084	0.861186	Up	LOC107760993	GO:0031224//intrinsic component of membrane	GO:0015291//secondary active transmembrane transporter activity;GO:0016628//oxidoreductase activity, acting on the CH-CH group of donors, NAD or NADP as acceptor	GO:0071702//organic substance transport;GO:0008152//metabolic process	K08150//MFS transporter, SP family, solute carrier family 2 (myo-inositol transporter), member 13	gi|697147669|ref|XP_009628001.1|//PREDICTED: hexose carrier protein HEX6-like [Nicotiana tomentosiformis]
107801014	1311	3.56377	0.861165	Up	LOC107801014	NA	NA	NA	K01206//alpha-L-fucosidase [EC:3.2.1.51]	gi|698463649|ref|XP_009782266.1|//PREDICTED: acetylajmalan esterase-like [Nicotiana sylvestris]
107777092	1127	2.54025	0.861103	Up	LOC107777092	NA	NA	NA	NA	gi|698579883|ref|XP_009777138.1|//PREDICTED: protein-lysine methyltransferase METTL21B-like [Nicotiana sylvestris]
107779831	2152	2.00539	0.861009	Up	LOC107779831	NA	NA	NA	K14638//solute carrier family 15 (peptide/histidine transporter), member 3/4	gi|698480103|ref|XP_009787108.1|//PREDICTED: protein NRT1/ PTR FAMILY 1.2 [Nicotiana sylvestris]
107760867	1004	1.95174	0.860958	Up	LOC107760867	NA	NA	NA	K14638//solute carrier family 15 (peptide/histidine transporter), member 3/4	gi|698523880|ref|XP_009758756.1|//PREDICTED: protein NRT1/ PTR FAMILY 5.8 [Nicotiana sylvestris]
BGI_novel_G020262	3158	2.49057	0.860926	Up	NA	NA	NA	NA	K17256//insulin-like growth factor-binding protein complex acid labile subunit	CUG93999.1//GP46-like surface antigen, putative [Bodo saltans]
107790978	2084	2.74871	0.860895	Up	LOC107790978	NA	NA	NA	K03294//null	gi|698541523|ref|XP_009766110.1|//PREDICTED: cationic amino acid transporter 1-like [Nicotiana sylvestris]
BGI_novel_G035549	2590	7.07682	0.860854	Up	NA	NA	NA	NA	NA
BGI_novel_G013615	722	7.07682	0.860854	Up	NA	NA	NA	NA	NA
107783162	1668	7.08215	0.860854	Up	LOC107783162	NA	NA	NA	K03147//null	gi|698559162|ref|XP_009771493.1|//PREDICTED: uncharacterized protein LOC104222019 isoform X1 [Nicotiana sylvestris];gi|698559165|ref|XP_009771494.1|//PREDICTED: uncharacterized protein LOC104222019 isoform X2 [Nicotiana sylvestris]
BGI_novel_G004681	2315	3.69717	0.860854	Up	NA	NA	NA	NA	K18857//alcohol dehydrogenase class-P [EC:1.1.1.1]	XP_019577393.1//PREDICTED: alcohol dehydrogenase class-P [Rhinolophus sinicus]
BGI_novel_G015651	2294	1.98509	0.860843	Up	NA	NA	NA	NA	K06627//cyclin-A;K14505//cyclin D3, plant	XP_019577451.1//PREDICTED: cyclin-D3-3-like [Rhinolophus sinicus]
107777640	1694	1.86614	0.860843	Up	LOC107777640	NA	GO:0031406//carboxylic acid binding	NA	NA	gi|698532172|ref|XP_009762913.1|//PREDICTED: uncharacterized protein LOC104214888 [Nicotiana sylvestris]
107802193	1260	2.20369	0.860657	Up	LOC107802193	NA	NA	NA	NA	gi|697097038|ref|XP_009619402.1|//PREDICTED: uncharacterized protein LOC104111410 isoform X1 [Nicotiana tomentosiformis];gi|697097042|ref|XP_009619414.1|//PREDICTED: uncharacterized protein LOC104111410 isoform X2 [Nicotiana tomentosiformis]
107829628	408	1.8375	0.860626	Up	LOC107829628	NA	NA	NA	NA	gi|698554981|ref|XP_009770367.1|//PREDICTED: glutamic acid-rich protein-like, partial [Nicotiana sylvestris]
107814751	2471	2.2803	0.86048	Up	LOC107814751	NA	NA	NA	K04733//interleukin-1 receptor-associated kinase 4 [EC:2.7.11.1];K04730//interleukin-1 receptor-associated kinase 1 [EC:2.7.11.1]	gi|698477126|ref|XP_009785801.1|//PREDICTED: putative receptor-like protein kinase At4g00960 isoform X1 [Nicotiana sylvestris]
107807172	1363	1.85034	0.86048	Up	LOC107807172	NA	GO:0003677//DNA binding	GO:0006351//transcription, DNA-templated	K09338//homeobox-leucine zipper protein	gi|697162761|ref|XP_009590186.1|//PREDICTED: homeobox-leucine zipper protein HAT4-like [Nicotiana tomentosiformis]
107762702	2469	1.70695	0.86046	Up	LOC107762702	NA	NA	NA	K14508//regulatory protein NPR1	gi|697150592|ref|XP_009629505.1|//PREDICTED: regulatory protein NPR3-like [Nicotiana tomentosiformis]
107805699	1700	1.7898	0.860449	Up	LOC107805699	NA	NA	NA	K10767//mRNA N6-methyladenine demethylase [EC:1.14.11.53]	gi|698478552|ref|XP_009786421.1|//PREDICTED: uncharacterized protein LOC104234545 [Nicotiana sylvestris]
107799450	1890	1.76366	0.860387	Up	LOC107799450	NA	GO:0032559//adenyl ribonucleotide binding;GO:0004774//succinate-CoA ligase activity	NA	K01648//ATP citrate (pro-S)-lyase [EC:2.3.3.8]	gi|698434843|ref|XP_009799575.1|//PREDICTED: ATP-citrate synthase alpha chain protein 2 isoform X1 [Nicotiana sylvestris]
107780460	554	2.12807	0.860283	Up	LOC107780460	NA	NA	NA	NA	gi|698572985|ref|XP_009775290.1|//PREDICTED: nucleotide pyrophosphatase/phosphodiesterase-like [Nicotiana sylvestris]
107827060	1515	1.58407	0.860252	Up	LOC107827060	NA	NA	NA	K18266//protein NDRG1	gi|698424993|ref|XP_009784634.1|//PREDICTED: pollen-specific protein SF21-like isoform X1 [Nicotiana sylvestris];gi|698424999|ref|XP_009784637.1|//PREDICTED: pollen-specific protein SF21-like isoform X2 [Nicotiana sylvestris]
107769742	1611	1.58556	0.860221	Up	LOC107769742	NA	GO:0016757//transferase activity, transferring glycosyl groups	NA	K13691//null	gi|697163419|ref|XP_009590532.1|//PREDICTED: UDP-glycosyltransferase 74F2-like [Nicotiana tomentosiformis]
BGI_novel_G004845	1335	2.96726	0.860179	Up	NA	NA	NA	NA	K15003//cytochrome P450 family 9 [EC:1.14.-.-]	KXJ11144.1//Copia protein [Exaiptasia pallida]
107827827	1204	1.72575	0.860138	Up	LOC107827827	NA	NA	NA	K12191//charged multivesicular body protein 2A	gi|698469609|ref|XP_009783613.1|//PREDICTED: protein LOL2-like isoform X1 [Nicotiana sylvestris]
107767001	1935	1.62399	0.860096	Up	LOC107767001	NA	NA	NA	K15406//null	gi|697099845|ref|XP_009588191.1|//PREDICTED: O-acyltransferase WSD1-like [Nicotiana tomentosiformis]
107816684	2514	3.49033	0.860086	Up	LOC107816684	NA	NA	NA	K13199//plasminogen activator inhibitor 1 RNA-binding protein	gi|697121657|ref|XP_009614807.1|//PREDICTED: subtilisin-like protease SBT5.3 [Nicotiana tomentosiformis]
107826105	3759	1.84163	0.860013	Up	LOC107826105	GO:0031224//intrinsic component of membrane	GO:0046873//metal ion transmembrane transporter activity;GO:0032559//adenyl ribonucleotide binding;GO:0019829//cation-transporting ATPase activity	GO:0009206//purine ribonucleoside triphosphate biosynthetic process;GO:0006816//calcium ion transport	K01537//Ca2+-transporting ATPase [EC:3.6.3.8]	gi|697184821|ref|XP_009601429.1|//PREDICTED: calcium-transporting ATPase 8, plasma membrane-type [Nicotiana tomentosiformis]
107793330	2975	1.63005	0.860013	Up	LOC107793330	NA	NA	NA	NA	gi|697183869|ref|XP_009600956.1|//PREDICTED: uncharacterized protein LOC104096305 [Nicotiana tomentosiformis]
107824619	1696	1.89024	0.859993	Up	LOC107824619	GO:0016020//membrane	NA	NA	K14209//solute carrier family 36 (proton-coupled amino acid transporter);K15015//solute carrier family 32 (vesicular inhibitory amino acid transporter)	gi|698573326|ref|XP_009775379.1|//PREDICTED: proline transporter 2-like [Nicotiana sylvestris]
107777148	1577	1.8351	0.859972	Up	LOC107777148	NA	NA	NA	K00640//serine O-acetyltransferase [EC:2.3.1.30]	gi|698430271|ref|XP_009792753.1|//PREDICTED: serine acetyltransferase 2-like [Nicotiana sylvestris]
BGI_novel_G027396	2096	3.42188	0.859962	Up	NA	NA	NA	NA	NA	XP_019577899.1//PREDICTED: alpha-barbatene synthase-like, partial [Rhinolophus sinicus]
107769205	1303	3.05974	0.859951	Up	LOC107769205	NA	NA	NA	NA	gi|697140917|ref|XP_009624565.1|//PREDICTED: transcription factor bHLH118-like [Nicotiana tomentosiformis]
BGI_novel_G013081	1817	7.06609	0.859816	Up	NA	NA	NA	NA	NA	XP_019578243.1//PREDICTED: BTB/POZ and TAZ domain-containing protein 1, partial [Rhinolophus sinicus]
BGI_novel_G025913	859	3.22607	0.859713	Up	NA	GO:0035145//exon-exon junction complex;GO:0016607//nuclear speck;GO:0005737//cytoplasm	GO:0003729//mRNA binding	GO:0006397//mRNA processing;GO:0000381//regulation of alternative mRNA splicing, via spliceosome;GO:0000184//nuclear-transcribed mRNA catabolic process, nonsense-mediated decay;GO:0008380//RNA splicing;GO:0006417//regulation of translation;GO:0051028//mRNA transport	K12876//RNA-binding protein 8A	XP_019643980.1//PREDICTED: RNA-binding protein 8A-like [Branchiostoma belcheri]
107812490	2343	1.96347	0.859682	Up	LOC107812490	NA	NA	NA	K03386//peroxiredoxin (alkyl hydroperoxide reductase subunit C) [EC:1.11.1.15];K19525//vacuolar protein sorting-associated protein 13A/C;K13217//pre-mRNA-processing factor 39	gi|698561969|ref|XP_009772277.1|//PREDICTED: uncharacterized protein LOC104222703 [Nicotiana sylvestris]
107795886	2420	1.58004	0.859682	Up	LOC107795886	NA	NA	NA	K03386//peroxiredoxin (alkyl hydroperoxide reductase subunit C) [EC:1.11.1.15];K19525//vacuolar protein sorting-associated protein 13A/C;K13217//pre-mRNA-processing factor 39	gi|697179206|ref|XP_009598580.1|//PREDICTED: uncharacterized protein LOC104094361 [Nicotiana tomentosiformis]
BGI_novel_G005186	3521	6.12928	0.85965	Up	NA	GO:0005737//cytoplasm	GO:0004832//valine-tRNA ligase activity;GO:0005524//ATP binding;GO:0002161//aminoacyl-tRNA editing activity	GO:0006438//valyl-tRNA aminoacylation	K01873//valyl-tRNA synthetase [EC:6.1.1.9]	XP_019575816.1//PREDICTED: valine--tRNA ligase, mitochondrial 1, partial [Rhinolophus sinicus]
107771550	519	1.69083	0.85964	Up	LOC107771550	NA	NA	NA	NA	gi|590624256|ref|XP_007025554.1|//Uncharacterized protein TCM_029816 [Theobroma cacao]
BGI_novel_G031965	811	2.45598	0.85963	Up	NA	NA	NA	NA	NA	NP_958445.1//large proline-rich protein BAG6 [Danio rerio]
107779651	1138	1.98046	0.85963	Up	LOC107779651	NA	NA	NA	K09422//transcription factor MYB, plant	gi|697162508|ref|XP_009590049.1|//PREDICTED: transcription factor MYB48 [Nicotiana tomentosiformis]
107765018	1442	1.66378	0.859443	Up	LOC107765018	NA	NA	NA	K00787//farnesyl diphosphate synthase [EC:2.5.1.1 2.5.1.10]	gi|697170260|ref|XP_009594047.1|//PREDICTED: farnesyl pyrophosphate synthase 1-like [Nicotiana tomentosiformis]
107803682	1572	2.01355	0.859339	Up	LOC107803682	NA	GO:0001727//lipid kinase activity	GO:0007186//G-protein coupled receptor signaling pathway;GO:0006796//phosphate-containing compound metabolic process	K04718//sphingosine kinase [EC:2.7.1.91]	gi|698430475|ref|XP_009793048.1|//PREDICTED: sphingosine kinase 1-like isoform X1 [Nicotiana sylvestris];gi|698430482|ref|XP_009793054.1|//PREDICTED: sphingosine kinase 2-like isoform X2 [Nicotiana sylvestris]
107779385	1334	1.81183	0.859308	Up	LOC107779385	NA	NA	NA	K09286//EREBP-like factor	gi|697190386|ref|XP_009604256.1|//PREDICTED: ethylene-responsive transcription factor ERF061 [Nicotiana tomentosiformis]
107799900	1594	1.74427	0.859287	Up	LOC107799900	NA	NA	NA	NA	gi|698527797|ref|XP_009760747.1|//PREDICTED: metal tolerance protein 4-like isoform X2 [Nicotiana sylvestris];gi|698527795|ref|XP_009760746.1|//PREDICTED: metal tolerance protein 4-like isoform X1 [Nicotiana sylvestris]
107766078	1765	2.35382	0.859215	Up	LOC107766078	NA	NA	NA	K07393//glutathionyl-hydroquinone reductase [EC:1.8.5.7]	gi|697160411|ref|XP_009588978.1|//PREDICTED: putative UPF0481 protein At3g02645 [Nicotiana tomentosiformis]
BGI_novel_G015276	9733	2.4254	0.859038	Up	NA	NA	NA	NA	K00517//indol-3-yl-methylglucosinolate hydroxylase [EC:1.14.-.-];K00665//fatty acid synthase, animal type [EC:2.3.1.85];K09754//coumaroylquinate(coumaroylshikimate) 3'-monooxygenase [EC:1.14.13.36];K07418//cytochrome P450 family 2 subfamily J [EC:1.14.14.1];K07408//cytochrome P450 family 1 subfamily A polypeptide 1 [EC:1.14.14.1]	XP_014246261.1//PREDICTED: retrovirus-related Pol polyprotein from transposon TNT 1-94 [Cimex lectularius]
107803642	2717	7.04985	0.858966	Up	LOC107803642	NA	NA	NA	NA	NA
107817689	1707	7.04985	0.858966	Up	LOC107817689	NA	NA	NA	K10260//F-box and WD-40 domain protein 7;K01876//aspartyl-tRNA synthetase [EC:6.1.1.12];K08332//vacuolar protein 8	gi|697185433|ref|XP_009601747.1|//PREDICTED: U-box domain-containing protein 44-like [Nicotiana tomentosiformis]
107803926	1074	1.76131	0.858935	Up	LOC107803926	NA	NA	NA	K09286//EREBP-like factor	gi|698546010|ref|XP_009767580.1|//PREDICTED: dehydration-responsive element-binding protein 3-like [Nicotiana sylvestris]
107763494	809	2.35923	0.858903	Up	LOC107763494	NA	GO:0015036//disulfide oxidoreductase activity	GO:0019725//cellular homeostasis	K03676//glutaredoxin 3	gi|698529259|ref|XP_009761458.1|//PREDICTED: glutaredoxin-C6 [Nicotiana sylvestris]
107778784	713	1.63648	0.858893	Up	LOC107778784	NA	NA	NA	K15747//null;K16219//protein N-terminal methyltransferase [EC:2.1.1.244]	gi|697158365|ref|XP_009587942.1|//PREDICTED: putative F-box protein PP2-B12 [Nicotiana tomentosiformis]
107804015	1777	1.6545	0.858883	Up	LOC107804015	NA	NA	NA	K04487//cysteine desulfurase [EC:2.8.1.7]	gi|698492519|ref|XP_009792602.1|//PREDICTED: cysteine desulfurase 1, mitochondrial [Nicotiana sylvestris]
107802518	793	4.79008	0.85881	Up	LOC107802518	NA	NA	NA	K18835//null	gi|697149942|ref|XP_009629179.1|//PREDICTED: probable WRKY transcription factor 51 [Nicotiana tomentosiformis]
107776344	844	1.91989	0.858748	Up	LOC107776344	NA	NA	NA	NA	gi|698567023|ref|XP_009773655.1|//PREDICTED: late embryogenesis abundant protein-like [Nicotiana sylvestris]
107813753	1170	2.84286	0.858737	Up	LOC107813753	NA	NA	NA	K11303//histone acetyltransferase 1 [EC:2.3.1.48];K01188//beta-glucosidase [EC:3.2.1.21];K00654//serine palmitoyltransferase [EC:2.3.1.50];K05387//null;K02943//large subunit ribosomal protein LP2	gi|698456232|ref|XP_009780571.1|//PREDICTED: uncharacterized protein LOC104229611 [Nicotiana sylvestris]
107811631	823	1.79518	0.858468	Up	LOC107811631	NA	NA	NA	NA	gi|698460811|ref|XP_009781627.1|//PREDICTED: uncharacterized protein LOC104230499 [Nicotiana sylvestris]
BGI_novel_G006618	3984	2.02587	0.858385	Up	NA	NA	GO:0003677//DNA binding	GO:0006355//regulation of transcription, DNA-templated	K12567//titin [EC:2.7.11.1];K21989//calcium permeable stress-gated cation channel	XP_019576498.1//PREDICTED: CSC1-like protein At1g69450, partial [Rhinolophus sinicus]
107795681	4205	1.9217	0.858281	Up	LOC107795681	NA	NA	NA	K17046//protein DEK;K01555//fumarylacetoacetase [EC:3.7.1.2];K12472//epidermal growth factor receptor substrate 15	gi|698536622|ref|XP_009764575.1|//PREDICTED: BAG family molecular chaperone regulator 6 [Nicotiana sylvestris]
BGI_novel_G008958	388	2.55413	0.858271	Up	NA	NA	NA	NA	NA	XP_017890032.1//PREDICTED: trypsin-1-like [Ceratina calcarata]
107822881	1824	1.66282	0.85825	Up	LOC107822881	NA	GO:0016740//transferase activity;GO:0048037//cofactor binding	GO:0008152//metabolic process	K00654//serine palmitoyltransferase [EC:2.3.1.50]	gi|698438722|ref|XP_009757391.1|//PREDICTED: long chain base biosynthesis protein 1-like [Nicotiana sylvestris]
BGI_novel_G000160	2404	4.45533	0.858219	Up	NA	NA	GO:0005524//ATP binding;GO:0004386//helicase activity;GO:0003676//nucleic acid binding	NA	K13178//ATP-dependent RNA helicase DDX17 [EC:3.6.4.13];K12823//ATP-dependent RNA helicase DDX5/DBP2 [EC:3.6.4.13]	XP_002771918.1//RNA helicase, putative [Perkinsus marinus ATCC 50983]
107783514	3083	1.58567	0.858208	Up	LOC107783514	GO:0044464//cell part	NA	NA	K03021//DNA-directed RNA polymerase III subunit RPC2 [EC:2.7.7.6];K15601//lysine-specific demethylase 3 [EC:1.14.11.-]	gi|697119467|ref|XP_009613689.1|//PREDICTED: calcium permeable stress-gated cation channel 1-like [Nicotiana tomentosiformis]
107812913	1137	1.93969	0.858188	Up	LOC107812913	NA	NA	NA	K14292//trimethylguanosine synthase [EC:2.1.1.-];K07213//copper chaperone	gi|698477276|ref|XP_009785870.1|//PREDICTED: uncharacterized protein DDB_G0271670 [Nicotiana sylvestris]
BGI_novel_G025933	3805	7.04985	0.858022	Up	NA	NA	NA	NA	NA
BGI_novel_G026200	5567	7.04985	0.858022	Up	NA	GO:0045239//tricarboxylic acid cycle enzyme complex;GO:0005739//mitochondrion	GO:0004333//fumarate hydratase activity	GO:0006099//tricarboxylic acid cycle;GO:0006106//fumarate metabolic process;GO:0006108//malate metabolic process	K01679//fumarate hydratase, class II [EC:4.2.1.2]	XP_002610139.1//hypothetical protein BRAFLDRAFT_264293 [Branchiostoma floridae]
107791244	2012	1.86722	0.857959	Up	LOC107791244	NA	GO:0000166//nucleotide binding;GO:0016740//transferase activity	NA	K00938//null	gi|697115092|ref|XP_009611470.1|//PREDICTED: phosphomevalonate kinase-like [Nicotiana tomentosiformis]
BGI_novel_G005308	4115	3.46255	0.857773	Up	NA	GO:0005737//cytoplasm	GO:0004823//leucine-tRNA ligase activity;GO:0005524//ATP binding;GO:0002161//aminoacyl-tRNA editing activity	GO:0006429//leucyl-tRNA aminoacylation	K01869//leucyl-tRNA synthetase [EC:6.1.1.4]	XP_019575744.1//PREDICTED: leucine--tRNA ligase, cytoplasmic [Rhinolophus sinicus]
BGI_novel_G017020	665	1.5846	0.857731	Up	NA	NA	NA	NA	K09872//aquaporin PIP	XP_019578167.1//PREDICTED: aquaporin PIP1-2 [Rhinolophus sinicus]
107809700	1212	1.60732	0.85771	Up	LOC107809700	NA	NA	NA	K15382//solute carrier family 50 (sugar transporter)	gi|698497428|ref|XP_009794695.1|//PREDICTED: bidirectional sugar transporter N3-like [Nicotiana sylvestris]
107771279	704	1.87958	0.857659	Up	LOC107771279	NA	NA	NA	NA	gi|698516917|ref|XP_009803344.1|//PREDICTED: uncharacterized protein LOC104248731 [Nicotiana sylvestris]
107760661	1225	1.70301	0.857627	Up	LOC107760661	NA	NA	NA	NA	gi|698428857|ref|XP_009790480.1|//PREDICTED: vesicle-associated protein 4-2 [Nicotiana sylvestris]
107779029	1836	2.31462	0.857607	Up	LOC107779029	NA	NA	NA	K16818//null	gi|697104660|ref|XP_009606132.1|//PREDICTED: phospholipase A1-Ibeta2, chloroplastic-like [Nicotiana tomentosiformis]
107807477	1895	1.6923	0.857503	Up	LOC107807477	NA	NA	NA	K17854//cytochrome P450 family 2 subfamily K;K00512//steroid 17alpha-monooxygenase / 17alpha-hydroxyprogesterone deacetylase [EC:1.14.14.19 1.14.14.32];K07408//cytochrome P450 family 1 subfamily A polypeptide 1 [EC:1.14.14.1]	gi|697127539|ref|XP_009617817.1|//PREDICTED: cytochrome P450 CYP736A12-like [Nicotiana tomentosiformis]
107807196	1398	1.91421	0.857461	Up	LOC107807196	GO:0044424//intracellular part	GO:0046872//metal ion binding;GO:0016728//oxidoreductase activity, acting on CH or CH2 groups, disulfide as acceptor	GO:0009132//nucleoside diphosphate metabolic process;GO:0006259//DNA metabolic process	K10808//ribonucleoside-diphosphate reductase subunit M2 [EC:1.17.4.1]	gi|698486685|ref|XP_009790060.1|//PREDICTED: ribonucleoside-diphosphate reductase small chain [Nicotiana sylvestris]
107823756	780	1.72214	0.85741	Up	LOC107823756	NA	NA	NA	NA	gi|698451995|ref|XP_009778943.1|//PREDICTED: uncharacterized protein LOC104228208 [Nicotiana sylvestris]
107777401	2113	3.28255	0.857378	Up	LOC107777401	NA	NA	NA	NA	NA
BGI_novel_G001159	559	2.4046	0.857347	Up	NA	NA	NA	NA	K16465//centrin-1;K13448//calcium-binding protein CML	XP_019578925.1//PREDICTED: probable calcium-binding protein CML20 [Rhinolophus sinicus]
107782101	2015	3.12529	0.857254	Up	LOC107782101	NA	GO:0000166//nucleotide binding;GO:0004672//protein kinase activity	GO:0009987//cellular process	K12761//carbon catabolite-derepressing protein kinase [EC:2.7.11.1]	gi|698578576|ref|XP_009776791.1|//PREDICTED: CBL-interacting serine/threonine-protein kinase 14-like [Nicotiana sylvestris]
107759400	1832	2.01071	0.857223	Up	LOC107759400	NA	NA	NA	K04733//interleukin-1 receptor-associated kinase 4 [EC:2.7.11.1];K18873//null	gi|697115067|ref|XP_009611459.1|//PREDICTED: probable serine/threonine-protein kinase RLCKVII [Nicotiana tomentosiformis]
107799367	1083	1.79265	0.857223	Up	LOC107799367	NA	GO:0046872//metal ion binding	NA	K16285//null	gi|697192021|ref|XP_009605085.1|//PREDICTED: probable E3 ubiquitin-protein ligase XERICO [Nicotiana tomentosiformis]
107759534	1720	1.96875	0.857119	Up	LOC107759534	NA	NA	NA	K18789//null	gi|698524503|ref|XP_009759061.1|//PREDICTED: probable glycosyltransferase At5g03795 [Nicotiana sylvestris]
BGI_novel_G011390	3123	7.03342	0.856746	Up	NA	NA	NA	NA	NA	XP_016081799.1//PREDICTED: LOW QUALITY PROTEIN: uncharacterized protein LOC107547332, partial [Ornithorhynchus anatinus]
107766288	2265	1.57537	0.856704	Up	LOC107766288	GO:0016020//membrane	GO:0005215//transporter activity	GO:0006810//transport	K17469//null	gi|698518928|ref|XP_009804329.1|//PREDICTED: low affinity sulfate transporter 3-like [Nicotiana sylvestris]
107772146	1516	2.2472	0.856549	Up	LOC107772146	NA	NA	NA	K14499//null	gi|698532556|ref|XP_009763103.1|//PREDICTED: BRI1 kinase inhibitor 1-like [Nicotiana sylvestris]
107773811	3101	1.63969	0.856434	Up	LOC107773811	NA	NA	NA	K13457//null	gi|698493909|ref|XP_009793189.1|//PREDICTED: putative late blight resistance protein homolog R1A-10 [Nicotiana sylvestris]
107813543	1221	3.36213	0.85632	Up	LOC107813543	NA	NA	NA	NA	gi|698476022|ref|XP_009785363.1|//PREDICTED: uncharacterized protein LOC104233638 [Nicotiana sylvestris]
BGI_novel_G019243	763	5.56986	0.856175	Up	NA	NA	NA	NA	K07766//diphosphoinositol-polyphosphate diphosphatase [EC:3.6.1.52]	XP_019578489.1//PREDICTED: nudix hydrolase 17, mitochondrial [Rhinolophus sinicus]
107832565	1327	5.57491	0.856175	Up	LOC107832565	NA	NA	NA	K08241//null	gi|698525851|ref|XP_009759752.1|//PREDICTED: salicylate carboxymethyltransferase-like [Nicotiana sylvestris]
107796767	1565	1.59386	0.856123	Up	LOC107796767	NA	NA	NA	NA	gi|698527983|ref|XP_009760840.1|//PREDICTED: uncharacterized protein LOC104213108 [Nicotiana sylvestris]
BGI_novel_G035385	1005	1.58904	0.855947	Up	NA	NA	NA	NA	NA	KXJ72133.1//hypothetical protein RP20_CCG018790 [Aedes albopictus]
107768297	1215	2.37394	0.855926	Up	LOC107768297	NA	NA	NA	K11649//SWI/SNF related-matrix-associated actin-dependent regulator of chromatin subfamily C;K15030//translation initiation factor 3 subunit M;K04079//molecular chaperone HtpG	gi|697093539|ref|XP_009613911.1|//PREDICTED: F-box protein At3g07870-like [Nicotiana tomentosiformis]
BGI_novel_G017437	2206	7.02791	0.855833	Up	NA	GO:0000151//ubiquitin ligase complex;GO:0016021//integral component of membrane;GO:0005737//cytoplasm	GO:0061630//ubiquitin protein ligase activity;GO:0046872//metal ion binding;GO:0031624//ubiquitin conjugating enzyme binding	GO:0042787//protein ubiquitination involved in ubiquitin-dependent protein catabolic process;GO:0032436//positive regulation of proteasomal ubiquitin-dependent protein catabolic process;GO:0000209//protein polyubiquitination	K11971//E3 ubiquitin-protein ligase RNF14 [EC:2.3.2.27];K11977//E3 ubiquitin-protein ligase RNF217 [EC:2.3.2.27];K11968//ariadne-1 [EC:2.3.2.27]	XP_019576374.1//PREDICTED: probable E3 ubiquitin-protein ligase ARI10 [Rhinolophus sinicus]
107802218	940	1.88802	0.855781	Up	LOC107802218	NA	GO:0016740//transferase activity	NA	K00799//glutathione S-transferase [EC:2.5.1.18]	gi|697175634|ref|XP_009596758.1|//PREDICTED: probable glutathione S-transferase [Nicotiana tomentosiformis]
BGI_novel_G038730	243	3.66073	0.855739	Up	NA	NA	NA	NA	NA
BGI_novel_G020485	1389	1.84769	0.855605	Up	NA	NA	NA	NA	K09422//transcription factor MYB, plant;K09420//transcriptional activator Myb	XP_019577965.1//PREDICTED: myb-related protein 305-like [Rhinolophus sinicus]
BGI_novel_G011098	1179	1.67533	0.855511	Up	NA	NA	NA	NA	K07888//Ras-related protein Rab-5B;K07889//Ras-related protein Rab-5C;K07887//Ras-related protein Rab-5A	XP_019578897.1//PREDICTED: ras-related protein RABF2b [Rhinolophus sinicus]
107827383	1726	4.43879	0.855501	Up	LOC107827383	NA	NA	NA	K13065//null;K15400//omega-hydroxypalmitate O-feruloyl transferase [EC:2.3.1.188]	gi|697154704|ref|XP_009631587.1|//PREDICTED: deacetylvindoline O-acetyltransferase-like [Nicotiana tomentosiformis]
107816645	1256	1.54689	0.85547	Up	LOC107816645	NA	NA	NA	K14962//COMPASS component SWD2;K00276//primary-amine oxidase [EC:1.4.3.21];K03327//multidrug resistance protein, MATE family	gi|698504752|ref|XP_009797872.1|//PREDICTED: epidermis-specific secreted glycoprotein EP1-like [Nicotiana sylvestris]
BGI_novel_G004947	2093	2.33787	0.855304	Up	NA	NA	NA	NA	K00819//ornithine--oxo-acid transaminase [EC:2.6.1.13];K00827//alanine-glyoxylate transaminase / (R)-3-amino-2-methylpropionate-pyruvate transaminase [EC:2.6.1.44 2.6.1.40];K16871//4-aminobutyrate---pyruvate transaminase [EC:2.6.1.96]	XP_019576709.1//PREDICTED: gamma-aminobutyrate transaminase POP2, mitochondrial [Rhinolophus sinicus]
107813938	1255	1.69086	0.855221	Up	LOC107813938	GO:0031224//intrinsic component of membrane	NA	GO:0006810//transport	K09872//aquaporin PIP	gi|698563441|ref|XP_009772697.1|//PREDICTED: aquaporin PIP2-2-like [Nicotiana sylvestris]
107820764	3546	1.88719	0.855096	Up	LOC107820764	GO:0031224//intrinsic component of membrane;GO:0030313//cell envelope	GO:0005231//excitatory extracellular ligand-gated ion channel activity;GO:0008066//glutamate receptor activity	GO:0006810//transport;GO:0007166//cell surface receptor signaling pathway	K05387//null	gi|697129153|ref|XP_009618635.1|//PREDICTED: glutamate receptor 3.3-like [Nicotiana tomentosiformis]
107774808	1510	1.90689	0.855096	Up	LOC107774808	NA	NA	NA	K00826//branched-chain amino acid aminotransferase [EC:2.6.1.42]	gi|697131130|ref|XP_009619620.1|//PREDICTED: branched-chain-amino-acid aminotransferase 2, chloroplastic-like isoform X1 [Nicotiana tomentosiformis];gi|697131134|ref|XP_009619622.1|//PREDICTED: branched-chain-amino-acid aminotransferase 2, chloroplastic-like isoform X3 [Nicotiana tomentosiformis];gi|697131132|ref|XP_009619621.1|//PREDICTED: branched-chain-amino-acid aminotransferase 2, chloroplas…
107782952	981	1.52658	0.855024	Up	LOC107782952	NA	GO:0003824//catalytic activity	NA	K00799//glutathione S-transferase [EC:2.5.1.18]	gi|697124131|ref|XP_009616059.1|//PREDICTED: probable glutathione S-transferase [Nicotiana tomentosiformis]
107801973	531	2.54882	0.854961	Up	LOC107801973	NA	NA	NA	NA	NA
107823672	1507	7.01681	0.85492	Up	LOC107823672	NA	GO:0000166//nucleotide binding;GO:0004672//protein kinase activity	NA	NA	gi|698539211|ref|XP_009765375.1|//PREDICTED: uncharacterized protein LOC104216942 [Nicotiana sylvestris]
BGI_novel_G031416	678	7.01681	0.85492	Up	NA	NA	NA	NA	NA
107773839	1412	2.94789	0.854806	Up	LOC107773839	NA	NA	NA	K19613//leucine-rich repeat protein SHOC2;K13023//carboxypeptidase N regulatory subunit;K10406//kinesin family member C2/C3;K13420//null	gi|698506916|ref|XP_009798811.1|//PREDICTED: receptor-like protein 12 [Nicotiana sylvestris];gi|698506923|ref|XP_009798814.1|//PREDICTED: receptor-like protein 12 [Nicotiana sylvestris]
107801151	1442	1.51689	0.854764	Up	LOC107801151	GO:0043231//intracellular membrane-bounded organelle	GO:0008422//beta-glucosidase activity;GO:0043167//ion binding	GO:0006950//response to stress;GO:0044238//primary metabolic process	K19891//null	gi|119011|sp|P27666.1|E13F_TOBAC//RecName: Full=Glucan endo-1,3-beta-glucosidase, basic vacuolar isoform GLB; AltName: Full=(1->3)-beta-glucan endohydrolase; Short=(1->3)-beta-glucanase; AltName: Full=Beta-1,3-endoglucanase, basic; AltName: Full=Glucanase GLB; Flags: Precursor
BGI_novel_G023946	2552	4.30175	0.854733	Up	NA	NA	NA	NA	NA
107815906	746	4.2936	0.854723	Up	LOC107815906	NA	NA	NA	NA	gi|697175669|ref|XP_009596777.1|//PREDICTED: uncharacterized protein At5g65660-like [Nicotiana tomentosiformis]
107793843	1067	1.51644	0.854723	Up	LOC107793843	NA	NA	NA	NA	gi|697095851|ref|XP_009613425.1|//PREDICTED: phosphoprotein ECPP44-like [Nicotiana tomentosiformis]
107760680	1638	1.79125	0.854702	Up	LOC107760680	NA	NA	NA	K19041//E3 ubiquitin-protein ligase RNF38/44 [EC:2.3.2.27]	gi|697096133|ref|XP_009614900.1|//PREDICTED: RING-H2 finger protein ATL20-like [Nicotiana tomentosiformis]
BGI_novel_G038829	1131	6.07682	0.854692	Up	NA	NA	NA	NA	K11110//telomeric repeat-binding factor 1	XP_018922624.1//PREDICTED: telomeric repeat-binding factor 1 [Cyprinus carpio]
BGI_novel_G033827	2202	1.99749	0.854681	Up	NA	NA	NA	NA	NA	XP_008176421.1//PREDICTED: LOW QUALITY PROTEIN: uncharacterized protein LOC101949398, partial [Chrysemys picta bellii]
BGI_novel_G004831	3793	4.57202	0.854671	Up	NA	NA	NA	NA	K02084//apoptotic protease-activating factor	XP_019575883.1//PREDICTED: probable disease resistance protein At4g33300, partial [Rhinolophus sinicus]
107827800	1025	1.61292	0.854598	Up	LOC107827800	NA	NA	NA	K08869//aarF domain-containing kinase;K12133//MYB-related transcription factor LHY;K17613//calcineurin-binding protein cabin-1	gi|698433026|ref|XP_009796939.1|//PREDICTED: transcription factor DIVARICATA-like [Nicotiana sylvestris]
107813905	2433	1.74114	0.854546	Up	LOC107813905	NA	NA	NA	K09286//EREBP-like factor	gi|697166652|ref|XP_009592157.1|//PREDICTED: ethylene-responsive transcription factor ERF054-like [Nicotiana tomentosiformis]
BGI_novel_G016337	1152	1.59952	0.854484	Up	NA	NA	NA	NA	K09422//transcription factor MYB, plant	XP_019577965.1//PREDICTED: myb-related protein 305-like [Rhinolophus sinicus]
107812827	1497	1.60691	0.854463	Up	LOC107812827	NA	GO:0016798//hydrolase activity, acting on glycosyl bonds	GO:0008152//metabolic process	K01183//chitinase [EC:3.2.1.14]	gi|697161607|ref|XP_009589588.1|//PREDICTED: chitinase-like protein 4 [Nicotiana tomentosiformis]
107782172	2160	2.20251	0.854422	Up	LOC107782172	NA	GO:0032559//adenyl ribonucleotide binding;GO:0004702//signal transducer, downstream of receptor, with serine/threonine kinase activity	GO:0006464//cellular protein modification process	K04371//mitogen-activated protein kinase 1/3 [EC:2.7.11.24]	gi|697098021|ref|XP_009624520.1|//PREDICTED: mitogen-activated protein kinase 7-like [Nicotiana tomentosiformis]
107803654	1370	1.70989	0.85436	Up	LOC107803654	GO:0044464//cell part	NA	GO:0051234//establishment of localization	K14399//polyribonucleotide 5'-hydroxyl-kinase [EC:2.7.1.78];K19996//null;K00133//aspartate-semialdehyde dehydrogenase [EC:1.2.1.11];K02433//aspartyl-tRNA(Asn)/glutamyl-tRNA(Gln) amidotransferase subunit A [EC:6.3.5.6 6.3.5.7]	gi|698418940|ref|XP_009785877.1|//PREDICTED: random slug protein 5-like [Nicotiana sylvestris]
BGI_novel_G031351	3696	3.47573	0.854339	Up	NA	NA	NA	NA	K03695//ATP-dependent Clp protease ATP-binding subunit ClpB;K03696//ATP-dependent Clp protease ATP-binding subunit ClpC	EPY28072.1//ATP-dependent Clp protease ATP-binding protein subunit ClpB [Strigomonas culicis]
107829396	1200	1.94834	0.854329	Up	LOC107829396	GO:0043231//intracellular membrane-bounded organelle	GO:0003676//nucleic acid binding	NA	K09422//transcription factor MYB, plant	gi|698519131|ref|XP_009804432.1|//PREDICTED: myb-related protein 308-like [Nicotiana sylvestris]
107769339	1833	4.17393	0.854297	Up	LOC107769339	NA	GO:0005506//iron ion binding;GO:0016712//oxidoreductase activity, acting on paired donors, with incorporation or reduction of molecular oxygen, reduced flavin or flavoprotein as one donor, and incorporation of one atom of oxygen	GO:0008152//metabolic process	K00517//indol-3-yl-methylglucosinolate hydroxylase [EC:1.14.-.-];K13407//null	gi|698543832|ref|XP_009766870.1|//PREDICTED: cytochrome P450 94C1-like [Nicotiana sylvestris]
107763169	1511	2.07815	0.854256	Up	LOC107763169	NA	GO:0016741//transferase activity, transferring one-carbon groups	GO:0006730//one-carbon metabolic process	K08241//null	gi|697171256|ref|XP_009594558.1|//PREDICTED: salicylate carboxymethyltransferase-like [Nicotiana tomentosiformis]
107805106	1235	3.33752	0.854017	Up	LOC107805106	NA	NA	NA	K13459//null	gi|698547790|ref|XP_009768129.1|//PREDICTED: probable inactive poly [ADP-ribose] polymerase SRO2 isoform X1 [Nicotiana sylvestris]
BGI_novel_G032050	1829	7	0.853997	Up	NA	NA	GO:0070492//oligosaccharide binding	NA	K04574//neurofilament heavy polypeptide	XP_019576636.1//PREDICTED: protein WVD2-like 4, partial [Rhinolophus sinicus]
BGI_novel_G020798	560	7	0.853997	Up	NA	NA	NA	NA	NA
107823268	1888	1.89981	0.853976	Up	LOC107823268	GO:0044464//cell part	NA	GO:0015833//peptide transport	K14638//solute carrier family 15 (peptide/histidine transporter), member 3/4	gi|698500004|ref|XP_009795789.1|//PREDICTED: protein NRT1/ PTR FAMILY 5.1 [Nicotiana sylvestris]
107825354	1070	1.64634	0.853976	Up	LOC107825354	GO:0016020//membrane	NA	NA	K17795//mitochondrial import inner membrane translocase subunit TIM17	gi|698564763|ref|XP_009773070.1|//PREDICTED: mitochondrial import inner membrane translocase subunit TIM17-2-like [Nicotiana sylvestris]
107788406	1436	1.70382	0.853727	Up	LOC107788406	NA	NA	GO:0015031//protein transport	K03064//26S proteasome regulatory subunit T4	gi|698502682|ref|XP_009796977.1|//PREDICTED: gamma-soluble NSF attachment protein [Nicotiana sylvestris]
107782385	2050	1.56512	0.853633	Up	LOC107782385	NA	GO:0004674//protein serine/threonine kinase activity;GO:0032559//adenyl ribonucleotide binding	GO:0006464//cellular protein modification process;GO:0023052//signaling	K07198//5'-AMP-activated protein kinase, catalytic alpha subunit [EC:2.7.11.11]	gi|697179613|ref|XP_009598784.1|//PREDICTED: CBL-interacting serine/threonine-protein kinase 6-like [Nicotiana tomentosiformis]
BGI_novel_G036796	2512	2.08071	0.853602	Up	NA	NA	GO:0046872//metal ion binding;GO:0004842//ubiquitin-protein transferase activity	NA	K11971//E3 ubiquitin-protein ligase RNF14 [EC:2.3.2.27];K11977//E3 ubiquitin-protein ligase RNF217 [EC:2.3.2.27];K11968//ariadne-1 [EC:2.3.2.27]	EJY75370.1//IBR domain containing protein (macronuclear) [Oxytricha trifallax]
107823411	1419	1.50443	0.853478	Up	LOC107823411	GO:0043231//intracellular membrane-bounded organelle	GO:0008422//beta-glucosidase activity;GO:0043167//ion binding	GO:0006950//response to stress;GO:0044238//primary metabolic process	K19891//null	gi|698526917|ref|XP_009760304.1|//PREDICTED: glucan endo-1,3-beta-glucosidase, basic vacuolar isoform GGIB50 isoform X1 [Nicotiana sylvestris]
BGI_novel_G020346	981	1.61018	0.853312	Up	NA	NA	NA	NA	NA	KOC58668.1//Copia protein [Habropoda laboriosa]
107771834	921	4.94017	0.853281	Up	LOC107771834	NA	NA	NA	NA	NA
107776602	786	1.49979	0.85327	Up	LOC107776602	NA	NA	NA	NA	NA
107816938	1611	1.72949	0.853187	Up	LOC107816938	NA	GO:0004448//isocitrate dehydrogenase activity;GO:0046872//metal ion binding;GO:0000166//nucleotide binding	GO:0019752//carboxylic acid metabolic process;GO:0009060//aerobic respiration	K00031//isocitrate dehydrogenase [EC:1.1.1.42]	gi|698548035|ref|XP_009768205.1|//PREDICTED: isocitrate dehydrogenase [NADP] [Nicotiana sylvestris]
BGI_novel_G018989	1893	1.97429	0.853177	Up	NA	NA	NA	NA	K15400//omega-hydroxypalmitate O-feruloyl transferase [EC:2.3.1.188];K20240//spermidine dicoumaroyl transferase [EC:2.3.1.249]	XP_019577392.1//PREDICTED: omega-hydroxypalmitate O-feruloyl transferase-like [Rhinolophus sinicus]
107823693	1398	1.64944	0.853156	Up	LOC107823693	NA	NA	NA	K00861//riboflavin kinase [EC:2.7.1.26]	gi|698518910|ref|XP_009804319.1|//PREDICTED: haloacid dehalogenase-like hydrolase domain-containing protein Sgpp [Nicotiana sylvestris]
107792927	1510	1.79325	0.853156	Up	LOC107792927	NA	NA	NA	K04125//null	gi|697146245|ref|XP_009627267.1|//PREDICTED: gibberellin 2-beta-dioxygenase 3 [Nicotiana tomentosiformis]
107795387	752	1.49793	0.853104	Up	LOC107795387	NA	NA	NA	NA	gi|698521237|ref|XP_009757426.1|//PREDICTED: keratin, type I cytoskeletal 9-like [Nicotiana sylvestris]
107811262	1277	1.52282	0.853104	Up	LOC107811262	NA	NA	NA	K08726//soluble epoxide hydrolase / lipid-phosphate phosphatase [EC:3.3.2.10 3.1.3.76]	gi|697159303|ref|XP_009588408.1|//PREDICTED: bifunctional epoxide hydrolase 2-like [Nicotiana tomentosiformis]
107825023	1727	1.52506	0.853021	Up	LOC107825023	NA	GO:0016747//transferase activity, transferring acyl groups other than amino-acyl groups	NA	K15400//omega-hydroxypalmitate O-feruloyl transferase [EC:2.3.1.188]	gi|697133344|ref|XP_009620725.1|//PREDICTED: omega-hydroxypalmitate O-feruloyl transferase [Nicotiana tomentosiformis]
107807183	1845	1.53459	0.853021	Up	LOC107807183	NA	GO:0032559//adenyl ribonucleotide binding;GO:0004672//protein kinase activity	GO:0006464//cellular protein modification process;GO:0023052//signaling	K07198//5'-AMP-activated protein kinase, catalytic alpha subunit [EC:2.7.11.11]	gi|698487248|ref|XP_009790292.1|//PREDICTED: CBL-interacting serine/threonine-protein kinase 6-like [Nicotiana sylvestris]
BGI_novel_G015407	513	2.02667	0.853011	Up	NA	NA	NA	NA	NA	KMQ86582.1//gag-pol polyprotein [Lasius niger]
107761260	1556	1.54842	0.852928	Up	LOC107761260	NA	GO:0046872//metal ion binding	NA	K06268//serine/threonine-protein phosphatase 2B regulatory subunit	gi|697138775|ref|XP_009623465.1|//PREDICTED: calcineurin B-like protein 7 [Nicotiana tomentosiformis]
BGI_novel_G022759	616	3.31564	0.852783	Up	NA	NA	NA	NA	K20547//basic endochitinase B [EC:3.2.1.14]	XP_019578176.1//PREDICTED: endochitinase CH25 [Rhinolophus sinicus]
107792638	1057	1.78286	0.852772	Up	LOC107792638	NA	NA	NA	NA	gi|661893107|emb|CDP02916.1|//unnamed protein product [Coffea canephora]
BGI_novel_G018198	1749	2.01188	0.852617	Up	NA	NA	NA	NA	NA
107780819	1552	1.57866	0.852544	Up	LOC107780819	NA	NA	NA	NA	gi|698447270|ref|XP_009770537.1|//PREDICTED: ureide permease 1-like isoform X1 [Nicotiana sylvestris]
107822151	2490	1.65473	0.852534	Up	LOC107822151	NA	GO:0016791//phosphatase activity	NA	K20279//synaptojanin [EC:3.1.3.36]	gi|697167624|ref|XP_009592677.1|//PREDICTED: type I inositol 1,4,5-trisphosphate 5-phosphatase 2-like isoform X2 [Nicotiana tomentosiformis];gi|697167622|ref|XP_009592676.1|//PREDICTED: type I inositol 1,4,5-trisphosphate 5-phosphatase 2-like isoform X1 [Nicotiana tomentosiformis]
107765029	1590	4.92125	0.852461	Up	LOC107765029	NA	GO:0046872//metal ion binding;GO:0016491//oxidoreductase activity	NA	K00512//steroid 17alpha-monooxygenase / 17alpha-hydroxyprogesterone deacetylase [EC:1.14.14.19 1.14.14.32]	gi|697095755|ref|XP_009612942.1|//PREDICTED: 3,9-dihydroxypterocarpan 6A-monooxygenase-like [Nicotiana tomentosiformis]
107794520	4033	1.61653	0.852451	Up	LOC107794520	NA	NA	NA	K17943//pumilio RNA-binding family	gi|698514539|ref|XP_009802143.1|//PREDICTED: pumilio homolog 2-like isoform X1 [Nicotiana sylvestris];gi|698514541|ref|XP_009802144.1|//PREDICTED: pumilio homolog 2-like isoform X2 [Nicotiana sylvestris]
107830889	1196	1.59601	0.85242	Up	LOC107830889	NA	NA	NA	K18045//null	gi|698522312|ref|XP_009757974.1|//PREDICTED: probable tyrosine-protein phosphatase At1g05000 [Nicotiana sylvestris]
107791174	731	1.49443	0.852409	Up	LOC107791174	NA	NA	NA	NA	gi|697134264|ref|XP_009621183.1|//PREDICTED: glycine-rich cell wall structural protein-like [Nicotiana tomentosiformis]
107763397	1294	1.52559	0.852368	Up	LOC107763397	GO:0030312//external encapsulating structure;GO:0005576//extracellular region	GO:0016758//transferase activity, transferring hexosyl groups;GO:0016798//hydrolase activity, acting on glycosyl bonds	GO:0044042//glucan metabolic process	K08235//xyloglucan:xyloglucosyl transferase [EC:2.4.1.207]	gi|697110076|ref|XP_009608904.1|//PREDICTED: probable xyloglucan endotransglucosylase/hydrolase protein 30 [Nicotiana tomentosiformis]
107807662	1931	1.53317	0.852295	Up	LOC107807662	GO:0044464//cell part	GO:0008320//protein transmembrane transporter activity	GO:0006810//transport	K10956//protein transport protein SEC61 subunit alpha	gi|697140264|ref|XP_009624231.1|//PREDICTED: protein transport protein Sec61 subunit alpha [Nicotiana tomentosiformis]
107821210	1275	2.04712	0.852274	Up	LOC107821210	NA	NA	NA	K14430//null	gi|697164551|ref|XP_009591083.1|//PREDICTED: SPX domain-containing protein 1-like [Nicotiana tomentosiformis]
107819648	2822	6.97728	0.85214	Up	LOC107819648	NA	NA	NA	K14832//ribosome biogenesis protein MAK21	gi|698505253|ref|XP_009798089.1|//PREDICTED: uncharacterized protein C4F10.09c-like [Nicotiana sylvestris]
BGI_novel_G024421	2353	6.97728	0.85214	Up	NA	NA	NA	NA	NA
BGI_novel_G021865	303	3.01959	0.852119	Up	NA	NA	NA	NA	NA
BGI_novel_G021778	267	3.01402	0.852077	Up	NA	NA	NA	NA	NA
107794485	3469	1.53518	0.852026	Up	LOC107794485	NA	NA	NA	K04733//interleukin-1 receptor-associated kinase 4 [EC:2.7.11.1]	gi|697130748|ref|XP_009619428.1|//PREDICTED: probable LRR receptor-like serine/threonine-protein kinase At1g53430 [Nicotiana tomentosiformis]
107788717	628	1.55141	0.851932	Up	LOC107788717	NA	NA	NA	NA	gi|698559017|ref|XP_009771458.1|//PREDICTED: uncharacterized protein LOC104221988 [Nicotiana sylvestris]
107780033	1273	1.66496	0.851932	Up	LOC107780033	NA	NA	NA	K04125//null	gi|698465449|ref|XP_009782674.1|//PREDICTED: gibberellin 2-beta-dioxygenase 1 [Nicotiana sylvestris]
107826578	3469	1.65183	0.851932	Up	LOC107826578	NA	NA	NA	K11323//histone arginine demethylase JMJD6 [EC:1.14.11.-]	gi|697131287|ref|XP_009619698.1|//PREDICTED: F-box protein At1g78280 isoform X1 [Nicotiana tomentosiformis]
107818897	2428	1.90834	0.851901	Up	LOC107818897	NA	NA	NA	K14494//null	gi|697146901|ref|XP_009627602.1|//PREDICTED: scarecrow-like protein 3 [Nicotiana tomentosiformis]
107828497	1363	2.04166	0.85186	Up	LOC107828497	NA	NA	NA	NA	gi|697139251|ref|XP_009623712.1|//PREDICTED: early nodulin-like protein 2 [Nicotiana tomentosiformis]
BGI_novel_G023754	3584	1.95651	0.851797	Up	NA	NA	NA	NA	K16670//homeobox protein Meis2;K15613//homeobox protein Meis1	XP_019576056.1//PREDICTED: BEL1-like homeodomain protein 1 [Rhinolophus sinicus]
BGI_novel_G021140	4348	2.18373	0.851745	Up	NA	GO:0005623//cell;GO:0005737//cytoplasm	GO:0015036//disulfide oxidoreductase activity;GO:0009055//electron transfer activity;GO:0050660//flavin adenine dinucleotide binding;GO:0004791//thioredoxin-disulfide reductase activity;GO:0015042//trypanothione-disulfide reductase activity;GO:0050661//NADP binding;GO:0016668//oxidoreductase activity, acting on a sulfur group of donors, NAD(P) as acceptor;GO:0004362//glutathione-disulfide reducta…	GO:0006749//glutathione metabolic process;GO:0000305//response to oxygen radical;GO:0045454//cell redox homeostasis	K22182//thioredoxin reductase (NADPH) [EC:1.8.1.9];K00383//glutathione reductase (NADPH) [EC:1.8.1.7]	XP_019576355.1//PREDICTED: glutathione reductase, cytosolic [Rhinolophus sinicus]
107781559	1794	1.90786	0.851683	Up	LOC107781559	NA	NA	NA	K17908//autophagy-related protein 18;K08876//SCY1-like protein 1	gi|906394365|gb|AKS40124.1|//WD-40 repeat containing protein [Nicotiana tabacum]
107790756	1101	2.0896	0.851621	Up	LOC107790756	NA	NA	NA	K05282//null;K05278//flavonol synthase [EC:1.14.11.23];K04124//null;K04125//null	gi|697134273|ref|XP_009621187.1|//PREDICTED: probable 2-oxoglutarate-dependent dioxygenase AOP1.2 [Nicotiana tomentosiformis];gi|697145280|ref|XP_009626770.1|//PREDICTED: probable 2-oxoglutarate-dependent dioxygenase AOP1 [Nicotiana tomentosiformis]
107830919	1928	1.74745	0.851507	Up	LOC107830919	NA	NA	NA	K11155//diacylglycerol O-acyltransferase 1 [EC:2.3.1.20 2.3.1.75 2.3.1.76]	gi|698588538|ref|XP_009779492.1|//PREDICTED: diacylglycerol O-acyltransferase 1-like [Nicotiana sylvestris]
BGI_novel_G036705	1101	1.76115	0.851341	Up	NA	NA	NA	NA	K18666//activating signal cointegrator complex subunit 1	XP_019577850.1//PREDICTED: activating signal cointegrator 1 complex subunit 1-like, partial [Rhinolophus sinicus]
107822179	1720	3.59904	0.851289	Up	LOC107822179	NA	GO:0016757//transferase activity, transferring glycosyl groups	NA	K13068//null;K00699//glucuronosyltransferase [EC:2.4.1.17];K13030//null	gi|697167757|ref|XP_009592743.1|//PREDICTED: 7-deoxyloganetin glucosyltransferase-like [Nicotiana tomentosiformis]
107771764	916	2.1565	0.851279	Up	LOC107771764	NA	NA	NA	K14488//null	gi|698539096|ref|XP_009765339.1|//PREDICTED: auxin-induced protein 15A-like [Nicotiana sylvestris];gi|698539102|ref|XP_009765341.1|//PREDICTED: auxin-induced protein 15A-like [Nicotiana sylvestris]
107792914	1563	2.83613	0.851258	Up	LOC107792914	NA	NA	NA	K19041//E3 ubiquitin-protein ligase RNF38/44 [EC:2.3.2.27]	gi|697192548|ref|XP_009605366.1|//PREDICTED: putative RING-H2 finger protein ATL21A [Nicotiana tomentosiformis]
107793904	1858	1.6939	0.851206	Up	LOC107793904	NA	NA	NA	NA	gi|698453291|ref|XP_009779912.1|//PREDICTED: F-box/kelch-repeat protein At1g23390 [Nicotiana sylvestris]
107831746	2141	1.52302	0.851185	Up	LOC107831746	NA	NA	NA	K14407//cleavage stimulation factor subunit 2	gi|697159769|ref|XP_009588652.1|//PREDICTED: nucleotide pyrophosphatase/phosphodiesterase-like [Nicotiana tomentosiformis]
107765190	827	2.47748	0.851175	Up	LOC107765190	NA	GO:0003824//catalytic activity	NA	K13418//null;K13416//brassinosteroid insensitive 1-associated receptor kinase 1 [EC:2.7.10.1 2.7.11.1]	gi|698491570|ref|XP_009792196.1|//PREDICTED: somatic embryogenesis receptor kinase 2-like [Nicotiana sylvestris]
BGI_novel_G027152	1780	6.97154	0.851144	Up	NA	GO:0016021//integral component of membrane	NA	NA	K05641//ATP-binding cassette, subfamily A (ABC1), member 1	XP_004346356.2//hypothetical protein CAOG_05683 [Capsaspora owczarzaki ATCC 30864]
107784001	880	4.05232	0.851071	Up	LOC107784001	NA	NA	NA	NA	gi|698447177|ref|XP_009770389.1|//PREDICTED: uncharacterized protein LOC104221096 [Nicotiana sylvestris]
107800835	2714	1.72247	0.850957	Up	LOC107800835	NA	NA	NA	K04733//interleukin-1 receptor-associated kinase 4 [EC:2.7.11.1]	gi|697100098|ref|XP_009589485.1|//PREDICTED: probable serine/threonine-protein kinase At1g18390 isoform X2 [Nicotiana tomentosiformis];gi|697100096|ref|XP_009589479.1|//PREDICTED: probable serine/threonine-protein kinase At1g18390 isoform X1 [Nicotiana tomentosiformis]
107795732	563	1.53206	0.850947	Up	LOC107795732	NA	NA	NA	NA	gi|697097345|ref|XP_009621063.1|//PREDICTED: putative phytosulfokines 6 [Nicotiana tomentosiformis]
107830418	1756	1.63605	0.850905	Up	LOC107830418	NA	NA	NA	K07198//5'-AMP-activated protein kinase, catalytic alpha subunit [EC:2.7.11.11]	gi|697142624|ref|XP_009625418.1|//PREDICTED: CBL-interacting serine/threonine-protein kinase 1-like [Nicotiana tomentosiformis]
107819215	897	1.6687	0.85076	Up	LOC107819215	NA	NA	NA	NA	gi|698554556|ref|XP_009770251.1|//PREDICTED: uncharacterized protein LOC104220978 [Nicotiana sylvestris]
107806933	1487	1.50772	0.850635	Up	LOC107806933	NA	NA	NA	NA	gi|970039742|ref|XP_015081209.1|//PREDICTED: uncharacterized protein LOC107024752 [Solanum pennellii]
107794117	481	4.52356	0.850594	Up	LOC107794117	NA	NA	NA	NA	NA
BGI_novel_G021930	915	2.15778	0.850552	Up	NA	NA	NA	NA	K13416//brassinosteroid insensitive 1-associated receptor kinase 1 [EC:2.7.10.1 2.7.11.1]	ETO36400.1//hypothetical protein RFI_00665 [Reticulomyxa filosa]
107783249	3527	1.89421	0.850501	Up	LOC107783249	NA	NA	NA	K00688//glycogen phosphorylase [EC:2.4.1.1]	gi|698520614|ref|XP_009757122.1|//PREDICTED: glycogen phosphorylase 1-like [Nicotiana sylvestris]
BGI_novel_G025021	1552	1.50439	0.850428	Up	NA	NA	GO:0003723//RNA binding	NA	K12741//heterogeneous nuclear ribonucleoprotein A1/A3;K13098//RNA-binding protein FUS	XP_001627237.1//predicted protein [Nematostella vectensis]
107772091	1607	1.68298	0.850418	Up	LOC107772091	NA	NA	NA	K09338//homeobox-leucine zipper protein	gi|697156968|ref|XP_009587238.1|//PREDICTED: homeobox-leucine zipper protein ATHB-12-like [Nicotiana tomentosiformis]
107806077	2850	2.28582	0.850397	Up	LOC107806077	NA	NA	NA	K13466//null;K19613//leucine-rich repeat protein SHOC2	gi|697095784|ref|XP_009613131.1|//PREDICTED: probable leucine-rich repeat receptor-like protein kinase At2g33170 [Nicotiana tomentosiformis]
107832525	466	1.51036	0.850335	Up	LOC107832525	NA	NA	NA	NA	gi|698479981|ref|XP_009787056.1|//PREDICTED: proteinase inhibitor PSI-1.2-like [Nicotiana sylvestris]
107776596	2264	1.58226	0.850252	Up	LOC107776596	NA	NA	NA	K13447//respiratory burst oxidase [EC:1.6.3.- 1.11.1.-]	gi|697119573|ref|XP_009613740.1|//PREDICTED: ferric reduction oxidase 8, mitochondrial isoform X2 [Nicotiana tomentosiformis]
107806677	2820	1.74924	0.85021	Up	LOC107806677	NA	NA	NA	NA	gi|697142088|ref|XP_009625160.1|//PREDICTED: nudix hydrolase 10-like [Nicotiana tomentosiformis]
107805595	854	1.77517	0.850169	Up	LOC107805595	NA	NA	NA	NA	NA
107827145	974	1.54925	0.850169	Up	LOC107827145	GO:0033176//proton-transporting V-type ATPase complex	GO:0019829//cation-transporting ATPase activity;GO:0015078//hydrogen ion transmembrane transporter activity	GO:0015988//energy coupled proton transmembrane transport, against electrochemical gradient	K02151//V-type H+-transporting ATPase subunit F	gi|698478011|ref|XP_009786189.1|//PREDICTED: V-type proton ATPase subunit F [Nicotiana sylvestris]
107762371	744	2.39819	0.850086	Up	LOC107762371	NA	NA	NA	NA	gi|697104154|ref|XP_009605885.1|//PREDICTED: uncharacterized protein LOC104100377 [Nicotiana tomentosiformis]
107782140	1793	1.81265	0.849971	Up	LOC107782140	NA	GO:0046872//metal ion binding;GO:0016160//amylase activity	GO:0044238//primary metabolic process	K01176//alpha-amylase [EC:3.2.1.1]	gi|698583387|ref|XP_009778085.1|//PREDICTED: probable alpha-amylase 2 [Nicotiana sylvestris]
107820689	3489	1.69656	0.849951	Up	LOC107820689	NA	NA	NA	K04730//interleukin-1 receptor-associated kinase 1 [EC:2.7.11.1]	gi|697098710|ref|XP_009628064.1|//PREDICTED: probable LRR receptor-like serine/threonine-protein kinase At1g06840 [Nicotiana tomentosiformis]
107830153	1882	1.77561	0.849909	Up	LOC107830153	NA	NA	NA	K20043//clathrin coat assembly protein AP180;K20044//phosphatidylinositol-binding clathrin assembly protein	gi|698519457|ref|XP_009804595.1|//PREDICTED: putative clathrin assembly protein At4g40080 [Nicotiana sylvestris]
BGI_novel_G010964	3394	2.10315	0.849878	Up	NA	NA	NA	NA	K05016//chloride channel 7	XP_019575862.1//PREDICTED: chloride channel protein CLC-a [Rhinolophus sinicus]
107798162	1242	1.60087	0.849868	Up	LOC107798162	NA	NA	NA	NA	gi|698514828|ref|XP_009802279.1|//PREDICTED: nudix hydrolase 10-like [Nicotiana sylvestris]
107806110	1636	1.61111	0.849857	Up	LOC107806110	NA	NA	NA	K05909//laccase [EC:1.10.3.2];K04422//mitogen-activated protein kinase kinase kinase 13 [EC:2.7.11.25];K03255//protein TIF31	gi|697095718|ref|XP_009612728.1|//PREDICTED: uncharacterized protein LOC104105985 [Nicotiana tomentosiformis]
107783164	726	1.81179	0.849857	Up	LOC107783164	NA	NA	NA	NA	gi|697189118|ref|XP_009603607.1|//PREDICTED: glycine-rich cell wall structural protein-like [Nicotiana tomentosiformis]
107822996	252	1.64719	0.849826	Up	LOC107822996	NA	NA	NA	NA	gi|698431449|ref|XP_009794487.1|//PREDICTED: uncharacterized protein At1g15400-like [Nicotiana sylvestris]
107802930	4425	1.52471	0.849805	Up	LOC107802930	NA	NA	NA	K20283//golgin subfamily A member 4	gi|698520168|ref|XP_009804952.1|//PREDICTED: LOW QUALITY PROTEIN: myosin heavy chain, cardiac muscle isoform [Nicotiana sylvestris]
BGI_novel_G026543	3906	1.8625	0.849764	Up	NA	NA	GO:0016491//oxidoreductase activity	NA	K13948//prostaglandin reductase 1 [EC:1.3.1.74 1.3.1.48]	XP_021948218.1//2-alkenal reductase (NADP(+)-dependent)-like [Folsomia candida]
107780538	921	1.48072	0.849681	Up	LOC107780538	GO:0044464//cell part	GO:0008092//cytoskeletal protein binding	NA	K05765//cofilin	gi|698573303|ref|XP_009775372.1|//PREDICTED: actin-depolymerizing factor 2-like [Nicotiana sylvestris]
107762641	1244	1.51169	0.849671	Up	LOC107762641	NA	NA	NA	NA	gi|698516647|ref|XP_009803209.1|//PREDICTED: uncharacterized protein LOC104248609 [Nicotiana sylvestris]
107790443	774	1.5889	0.849671	Up	LOC107790443	NA	NA	NA	NA	gi|971535593|ref|XP_015164285.1|//PREDICTED: uncharacterized protein LOC107060665 [Solanum tuberosum]
107807056	1241	3.16993	0.849546	Up	LOC107807056	NA	NA	NA	K00430//peroxidase [EC:1.11.1.7]	gi|697156319|ref|XP_009586909.1|//PREDICTED: peroxidase 10-like [Nicotiana tomentosiformis]
107815492	1083	1.622	0.849525	Up	LOC107815492	NA	GO:0043169//cation binding;GO:0008171//O-methyltransferase activity	GO:0009699//phenylpropanoid biosynthetic process;GO:0006730//one-carbon metabolic process	K00588//caffeoyl-CoA O-methyltransferase [EC:2.1.1.104]	gi|698527072|ref|XP_009760383.1|//PREDICTED: caffeoyl-CoA O-methyltransferase 6 [Nicotiana sylvestris]
107822083	498	2.27414	0.849484	Up	LOC107822083	NA	NA	NA	NA	gi|697115152|ref|XP_009611502.1|//PREDICTED: uncharacterized protein LOC104104983 [Nicotiana tomentosiformis]
107788067	1318	1.71546	0.849422	Up	LOC107788067	NA	NA	NA	NA	gi|697135562|ref|XP_009621838.1|//PREDICTED: remorin-like [Nicotiana tomentosiformis]
BGI_novel_G013154	1181	1.71036	0.849391	Up	NA	NA	NA	NA	K01904//4-coumarate--CoA ligase [EC:6.2.1.12];K10526//OPC-8:0 CoA ligase 1 [EC:6.2.1.-]	XP_019576519.1//PREDICTED: 4-coumarate--CoA ligase 4, partial [Rhinolophus sinicus]
107809972	665	1.69032	0.849318	Up	LOC107809972	NA	NA	NA	K20222//importin-5	gi|698526535|ref|XP_009760102.1|//PREDICTED: importin-5-like isoform X2 [Nicotiana sylvestris]
107774468	1011	1.59012	0.849214	Up	LOC107774468	NA	NA	NA	K14709//solute carrier family 39 (zinc transporter), member 1/2/3	gi|697112914|ref|XP_009610335.1|//PREDICTED: zinc transporter 5 [Nicotiana tomentosiformis]
BGI_novel_G006726	730	2.28668	0.849131	Up	NA	GO:0016021//integral component of membrane	GO:0042500//aspartic endopeptidase activity, intramembrane cleaving	GO:0031293//membrane protein intracellular domain proteolysis	K09597//signal peptide peptidase-like 2B [EC:3.4.23.-]	XP_019576200.1//PREDICTED: signal peptide peptidase-like 3 [Rhinolophus sinicus]
107795176	1730	2.74758	0.8491	Up	LOC107795176	NA	NA	NA	NA	gi|697100570|ref|XP_009591804.1|//PREDICTED: uncharacterized protein LOC104088775 [Nicotiana tomentosiformis]
107792683	1289	1.54146	0.849079	Up	LOC107792683	NA	NA	NA	NA	gi|697100682|ref|XP_009592322.1|//PREDICTED: uncharacterized protein LOC104089180 [Nicotiana tomentosiformis]
107795636	1525	5.15482	0.849059	Up	LOC107795636	NA	NA	NA	K09286//EREBP-like factor	gi|698545435|ref|XP_009767382.1|//PREDICTED: ethylene-responsive transcription factor ERF113-like [Nicotiana sylvestris]
BGI_novel_G011094	2218	6.94251	0.849048	Up	NA	NA	NA	NA	K13416//brassinosteroid insensitive 1-associated receptor kinase 1 [EC:2.7.10.1 2.7.11.1]	XP_019575729.1//PREDICTED: LOW QUALITY PROTEIN: leucine-rich repeat receptor-like protein kinase PEPR2 [Rhinolophus sinicus]
107829720	1708	6.93664	0.849048	Up	LOC107829720	GO:0012505//endomembrane system	GO:0008375//acetylglucosaminyltransferase activity	GO:0006486//protein glycosylation	K00726//alpha-1,3-mannosyl-glycoprotein beta-1,2-N-acetylglucosaminyltransferase [EC:2.4.1.101]	gi|18076148|emb|CAC80702.1|//N-acetylglucosaminyltransferase I [Nicotiana tabacum]
107777278	2326	1.57238	0.848872	Up	LOC107777278	NA	NA	NA	K00234//succinate dehydrogenase (ubiquinone) flavoprotein subunit [EC:1.3.5.1]	gi|698497358|ref|XP_009794664.1|//PREDICTED: succinate dehydrogenase [ubiquinone] flavoprotein subunit 1, mitochondrial isoform X1 [Nicotiana sylvestris]
BGI_novel_G012641	1562	2.00284	0.84882	Up	NA	NA	GO:0003964//RNA-directed DNA polymerase activity	NA	K03515//DNA repair protein REV1 [EC:2.7.7.-];K05310//ethanolaminephosphotransferase [EC:2.7.-.-];K11647//SWI/SNF-related matrix-associated actin-dependent regulator of chromatin subfamily A member 2/4 [EC:3.6.4.-];K08834//myosin III [EC:2.7.11.1];K21121//N-alpha-acetyltransferase 60 [EC:2.3.1.259]	XP_013188929.1//PREDICTED: uncharacterized protein LOC106133666 [Amyelois transitella]
BGI_novel_G008940	2737	3.85798	0.84881	Up	NA	NA	NA	NA	K08235//xyloglucan:xyloglucosyl transferase [EC:2.4.1.207];K14504//xyloglucan:xyloglucosyl transferase TCH4 [EC:2.4.1.207]	XP_019578701.1//PREDICTED: xyloglucan endotransglucosylase/hydrolase protein 24 [Rhinolophus sinicus]
107759844	1175	1.49459	0.848633	Up	LOC107759844	NA	NA	NA	NA	gi|698493991|ref|XP_009793225.1|//PREDICTED: CBS domain-containing protein CBSX1, chloroplastic-like [Nicotiana sylvestris]
107828845	1463	1.56677	0.848602	Up	LOC107828845	NA	NA	NA	NA	gi|698419766|ref|XP_009797941.1|//PREDICTED: ribosomal RNA-processing protein 14-C [Nicotiana sylvestris]
107815797	1143	1.85016	0.848467	Up	LOC107815797	GO:0009536//plastid	GO:0016836//hydro-lyase activity;GO:0046914//transition metal ion binding	NA	K01673//carbonic anhydrase [EC:4.2.1.1]	gi|698467187|ref|XP_009783083.1|//PREDICTED: carbonic anhydrase, chloroplastic-like [Nicotiana sylvestris]
107804781	2801	1.79518	0.848426	Up	LOC107804781	NA	NA	NA	NA	gi|698458512|ref|XP_009781070.1|//PREDICTED: F-box protein SKIP14-like [Nicotiana sylvestris]
107825460	2373	1.48258	0.848415	Up	LOC107825460	NA	GO:0016831//carboxy-lyase activity;GO:0046872//metal ion binding;GO:0019842//vitamin binding	NA	K12261//2-hydroxyacyl-CoA lyase 1 [EC:4.1.-.-]	gi|697185075|ref|XP_009601559.1|//PREDICTED: 2-hydroxyacyl-CoA lyase [Nicotiana tomentosiformis]
BGI_novel_G017267	4809	1.69782	0.848364	Up	NA	NA	NA	NA	K00665//fatty acid synthase, animal type [EC:2.3.1.85];K15003//cytochrome P450 family 9 [EC:1.14.-.-]	KXJ06808.1//Retrovirus-related Pol polyprotein from transposon TNT 1-94 [Exaiptasia pallida]
107824598	833	1.43668	0.848353	Up	LOC107824598	NA	NA	NA	NA	gi|698536532|ref|XP_009764543.1|//PREDICTED: lipoxygenase homology domain-containing protein 1-like [Nicotiana sylvestris]
107803673	1997	1.5188	0.848218	Up	LOC107803673	NA	GO:0032559//adenyl ribonucleotide binding;GO:0016405//CoA-ligase activity	GO:0006725//cellular aromatic compound metabolic process	K01904//4-coumarate--CoA ligase [EC:6.2.1.12]	gi|698507025|ref|XP_009798863.1|//PREDICTED: 4-coumarate--CoA ligase 1 [Nicotiana sylvestris]
107773857	2990	1.87344	0.848198	Up	LOC107773857	NA	NA	NA	K04733//interleukin-1 receptor-associated kinase 4 [EC:2.7.11.1];K00276//primary-amine oxidase [EC:1.4.3.21];K04730//interleukin-1 receptor-associated kinase 1 [EC:2.7.11.1]	gi|698540331|ref|XP_009765718.1|//PREDICTED: G-type lectin S-receptor-like serine/threonine-protein kinase RLK1 isoform X1 [Nicotiana sylvestris]
BGI_novel_G014937	636	1.68224	0.848177	Up	NA	NA	NA	NA	K09228//KRAB domain-containing zinc finger protein;K00106//xanthine dehydrogenase/oxidase [EC:1.17.1.4 1.17.3.2]	XP_013188772.1//PREDICTED: uncharacterized protein LOC106133546 [Amyelois transitella]
107825780	1182	3.84645	0.848166	Up	LOC107825780	NA	NA	NA	K13199//plasminogen activator inhibitor 1 RNA-binding protein	gi|698458104|ref|XP_009780984.1|//PREDICTED: subtilisin-like protease SBT5.3 [Nicotiana sylvestris]
BGI_novel_G010742	209	3.84645	0.848166	Up	NA	NA	NA	NA	K01537//Ca2+-transporting ATPase [EC:3.6.3.8];K05850//Ca2+ transporting ATPase, plasma membrane [EC:3.6.3.8]	XP_019578139.1//PREDICTED: calcium-transporting ATPase 8, plasma membrane-type, partial [Rhinolophus sinicus]
BGI_novel_G015946	2096	1.74866	0.848135	Up	NA	GO:0016020//membrane	GO:0016298//lipase activity	GO:0006629//lipid metabolic process	K01054//acylglycerol lipase [EC:3.1.1.23];K18368//caffeoylshikimate esterase [EC:3.1.1.-]	XP_019578140.1//PREDICTED: caffeoylshikimate esterase-like [Rhinolophus sinicus]
107811455	2192	1.80029	0.848115	Up	LOC107811455	NA	NA	NA	K18667//activating signal cointegrator complex subunit 2;K13832//null	gi|698519408|ref|XP_009804569.1|//PREDICTED: uncharacterized protein LOC104249784, partial [Nicotiana sylvestris]
107790490	830	1.64995	0.848011	Up	LOC107790490	NA	GO:0016639//oxidoreductase activity, acting on the CH-NH2 group of donors, NAD or NADP as acceptor	GO:0019752//carboxylic acid metabolic process	K00261//glutamate dehydrogenase (NAD(P)+) [EC:1.4.1.3]	gi|698522446|ref|XP_009758042.1|//PREDICTED: glutamate dehydrogenase A [Nicotiana sylvestris]
107829208	4622	1.42546	0.847928	Up	LOC107829208	GO:0031224//intrinsic component of membrane	GO:0032559//adenyl ribonucleotide binding;GO:0017111//nucleoside-triphosphatase activity	GO:0006950//response to stress;GO:0051234//establishment of localization;GO:0009207//purine ribonucleoside triphosphate catabolic process	K05681//ATP-binding cassette, subfamily G (WHITE), member 2	gi|697131111|ref|XP_009619611.1|//PREDICTED: pleiotropic drug resistance protein 1 [Nicotiana tomentosiformis]
BGI_novel_G024571	779	6.93074	0.847876	Up	NA	NA	NA	NA	NA
BGI_novel_G012031	1883	6.93074	0.847876	Up	NA	NA	NA	NA	NA
BGI_novel_G026118	1712	6.93664	0.847876	Up	NA	NA	GO:0008237//metallopeptidase activity;GO:0004177//aminopeptidase activity;GO:0008270//zinc ion binding	NA	K01267//aspartyl aminopeptidase [EC:3.4.11.21]	XP_019576950.1//PREDICTED: probable aspartyl aminopeptidase [Rhinolophus sinicus]
107768020	1953	1.54432	0.847855	Up	LOC107768020	NA	NA	NA	NA	gi|697162208|ref|XP_009589904.1|//PREDICTED: F-box protein At2g16365 isoform X1 [Nicotiana tomentosiformis];gi|697162212|ref|XP_009589905.1|//PREDICTED: F-box protein At2g16365 isoform X2 [Nicotiana tomentosiformis]
BGI_novel_G029939	1958	6.92481	0.847855	Up	NA	NA	NA	NA	NA
107774339	2251	2.02055	0.847834	Up	LOC107774339	GO:0043231//intracellular membrane-bounded organelle	NA	NA	NA	gi|723677632|ref|XP_010317203.1|//PREDICTED: uncharacterized protein LOC104645968 isoform X2 [Solanum lycopersicum]
BGI_novel_G007750	398	1.66509	0.84771	Up	NA	NA	NA	NA	NA
107827940	1119	1.44775	0.847668	Up	LOC107827940	NA	NA	NA	NA	gi|698543210|ref|XP_009766664.1|//PREDICTED: uncharacterized protein LOC104217986 [Nicotiana sylvestris]
107776493	2469	1.50907	0.847596	Up	LOC107776493	NA	NA	NA	NA	gi|697100275|ref|XP_009590364.1|//PREDICTED: uncharacterized protein LOC104087557 isoform X1 [Nicotiana tomentosiformis]
107790883	1024	4.49185	0.847565	Up	LOC107790883	NA	NA	NA	NA	gi|698518329|ref|XP_009804037.1|//PREDICTED: uncharacterized protein LOC104249332 isoform X1 [Nicotiana sylvestris]
107798036	1992	1.61463	0.847471	Up	LOC107798036	NA	GO:0004553//hydrolase activity, hydrolyzing O-glycosyl compounds	GO:0044238//primary metabolic process;GO:0045229//external encapsulating structure organization	K01184//polygalacturonase [EC:3.2.1.15]	gi|697101677|ref|XP_009597275.1|//PREDICTED: probable polygalacturonase [Nicotiana tomentosiformis]
107776768	1472	1.51983	0.84743	Up	LOC107776768	NA	NA	NA	NA	gi|698441917|ref|XP_009762328.1|//PREDICTED: tobamovirus multiplication protein 1 isoform X2 [Nicotiana sylvestris];gi|698441904|ref|XP_009762318.1|//PREDICTED: tobamovirus multiplication protein 1 isoform X1 [Nicotiana sylvestris]
107776264	2886	1.56912	0.847388	Up	LOC107776264	NA	NA	NA	K04733//interleukin-1 receptor-associated kinase 4 [EC:2.7.11.1];K04730//interleukin-1 receptor-associated kinase 1 [EC:2.7.11.1]	gi|698564518|ref|XP_009773004.1|//PREDICTED: G-type lectin S-receptor-like serine/threonine-protein kinase At4g27290 isoform X1 [Nicotiana sylvestris]
107823429	1040	1.44796	0.847347	Up	LOC107823429	NA	GO:0016787//hydrolase activity	NA	NA	gi|697157629|ref|XP_009587567.1|//PREDICTED: GDSL esterase/lipase At2g38180-like [Nicotiana tomentosiformis]
107818394	1531	1.55724	0.847295	Up	LOC107818394	NA	NA	NA	K00517//indol-3-yl-methylglucosinolate hydroxylase [EC:1.14.-.-];K11818//null	gi|697128955|ref|XP_009618532.1|//PREDICTED: cytochrome P450 83B1-like [Nicotiana tomentosiformis]
107767576	1051	1.48236	0.847274	Up	LOC107767576	GO:0009536//plastid	GO:0009975//cyclase activity	NA	K10525//allene oxide cyclase [EC:5.3.99.6]	gi|698488273|ref|XP_009790745.1|//PREDICTED: allene oxide cyclase 4, chloroplastic-like [Nicotiana sylvestris]
BGI_novel_G018868	609	1.7903	0.847264	Up	NA	NA	NA	NA	NA
107782607	2446	1.56943	0.847253	Up	LOC107782607	NA	NA	NA	NA	gi|698506372|ref|XP_009798583.1|//PREDICTED: uncharacterized protein LOC104244787 isoform X1 [Nicotiana sylvestris];gi|698506374|ref|XP_009798584.1|//PREDICTED: uncharacterized protein LOC104244787 isoform X2 [Nicotiana sylvestris]
BGI_novel_G036637	2412	2.19003	0.847243	Up	NA	NA	NA	NA	NA
BGI_novel_G004073	2439	2.63421	0.847191	Up	NA	NA	GO:0004185//serine-type carboxypeptidase activity	NA	K16296//serine carboxypeptidase-like clade I [EC:3.4.16.-]	XP_019577896.1//PREDICTED: serine carboxypeptidase-like 10, partial [Rhinolophus sinicus]
107782531	1949	1.51052	0.84716	Up	LOC107782531	NA	GO:0016812//hydrolase activity, acting on carbon-nitrogen (but not peptide) bonds, in cyclic amides;GO:0046914//transition metal ion binding	GO:0000255//allantoin metabolic process	K01466//allantoinase [EC:3.5.2.5]	gi|698532200|ref|XP_009762929.1|//PREDICTED: allantoinase isoform X1 [Nicotiana sylvestris];gi|698532202|ref|XP_009762930.1|//PREDICTED: allantoinase isoform X2 [Nicotiana sylvestris]
107814959	1906	1.52977	0.847129	Up	LOC107814959	NA	GO:0016758//transferase activity, transferring hexosyl groups	NA	K13496//null	gi|697139547|ref|XP_009623864.1|//PREDICTED: UDP-glycosyltransferase 73C3-like [Nicotiana tomentosiformis]
107790386	1073	1.62361	0.847108	Up	LOC107790386	NA	NA	NA	NA	gi|698513911|ref|XP_009801873.1|//PREDICTED: expansin-like B1 [Nicotiana sylvestris]
BGI_novel_G015304	1367	1.79556	0.847056	Up	NA	NA	NA	NA	K10635//E3 ubiquitin-protein ligase Arkadia [EC:2.3.2.27]	XP_019577800.1//PREDICTED: RING-H2 finger protein ATL2-like [Rhinolophus sinicus]
107779607	767	1.49925	0.846922	Up	LOC107779607	NA	NA	NA	K14822//rRNA-processing protein CGR1	gi|698510187|ref|XP_009800273.1|//PREDICTED: MAP7 domain-containing protein 2 [Nicotiana sylvestris]
BGI_novel_G004332	1688	6.91886	0.846901	Up	NA	NA	NA	NA	NA
107826596	714	4.49185	0.84689	Up	LOC107826596	NA	NA	NA	K19307//25S rRNA (uracil2634-N3)-methyltransferase [EC:2.1.1.313]	gi|697170091|ref|XP_009593962.1|//PREDICTED: beta-mannosyltransferase 3-like [Nicotiana tomentosiformis]
107804629	357	6.91289	0.846859	Up	LOC107804629	NA	NA	NA	NA	gi|698522499|ref|XP_009758066.1|//PREDICTED: uncharacterized protein LOC104210798 [Nicotiana sylvestris]
107814320	975	1.55244	0.846849	Up	LOC107814320	NA	GO:0046872//metal ion binding	NA	K16285//null	gi|698466644|ref|XP_009782960.1|//PREDICTED: probable E3 ubiquitin-protein ligase XERICO [Nicotiana sylvestris]
107782875	586	1.99048	0.846818	Up	LOC107782875	NA	NA	NA	NA	gi|697181458|ref|XP_009599722.1|//PREDICTED: abscisic stress-ripening protein 2-like [Nicotiana tomentosiformis]
BGI_novel_G009952	1148	2.08437	0.846818	Up	NA	NA	NA	NA	K18082//myotubularin-related protein 3/4 [EC:3.1.3.48 3.1.3.64 3.1.3.95]	XP_019576092.1//PREDICTED: protein FREE1 [Rhinolophus sinicus]
107810350	823	1.75751	0.846807	Up	LOC107810350	NA	NA	NA	K04733//interleukin-1 receptor-associated kinase 4 [EC:2.7.11.1]	gi|698523811|ref|XP_009758721.1|//PREDICTED: probable LRR receptor-like serine/threonine-protein kinase At1g07650, partial [Nicotiana sylvestris]
107822591	787	2.40682	0.846756	Up	LOC107822591	NA	NA	NA	K11838//ubiquitin carboxyl-terminal hydrolase 7 [EC:3.4.19.12]	gi|970015828|ref|XP_015068994.1|//PREDICTED: uncharacterized protein LOC107013644 [Solanum pennellii];gi|697120524|ref|XP_009614228.1|//PREDICTED: ubiquitin carboxyl-terminal hydrolase 12-like [Nicotiana tomentosiformis]
107779912	951	1.52538	0.846745	Up	LOC107779912	NA	NA	NA	NA	gi|697126733|ref|XP_009617401.1|//PREDICTED: uncharacterized protein LOC104109751 [Nicotiana tomentosiformis]
107782595	1404	1.81128	0.846724	Up	LOC107782595	NA	NA	NA	K19043//null	gi|697123543|ref|XP_009615769.1|//PREDICTED: E3 ubiquitin-protein ligase At3g02290 [Nicotiana tomentosiformis]
107817838	1673	1.51457	0.846704	Up	LOC107817838	NA	NA	NA	K15601//lysine-specific demethylase 3 [EC:1.14.11.-]	gi|697139551|ref|XP_009623866.1|//PREDICTED: CSC1-like protein RXW8 [Nicotiana tomentosiformis]
BGI_novel_G000143	1479	2.00446	0.846621	Up	NA	GO:0016021//integral component of membrane;GO:0005886//plasma membrane	GO:0005385//zinc ion transmembrane transporter activity	GO:0071577//zinc II ion transmembrane transport	K14709//solute carrier family 39 (zinc transporter), member 1/2/3	XP_019578606.1//PREDICTED: zinc transporter 5, partial [Rhinolophus sinicus]
107818943	1690	1.81827	0.846579	Up	LOC107818943	NA	NA	NA	K11818//null	gi|85068658|gb|ABC69409.1|//CYP71AT2v2 [Nicotiana tabacum]
107781959	366	2.73864	0.846579	Up	LOC107781959	NA	NA	NA	NA	gi|697143519|ref|XP_009625876.1|//PREDICTED: glycine-rich cell wall structural protein-like [Nicotiana tomentosiformis]
107817521	1324	1.52856	0.846558	Up	LOC107817521	NA	NA	NA	K01414//oligopeptidase A [EC:3.4.24.70]	gi|697177453|ref|XP_009597685.1|//PREDICTED: probable cytosolic oligopeptidase A [Nicotiana tomentosiformis]
BGI_novel_G000610	255	2.55239	0.846517	Up	NA	GO:0005634//nucleus;GO:0016021//integral component of membrane	GO:0046872//metal ion binding;GO:0008168//methyltransferase activity;GO:0071558//histone demethylase activity (H3-K27 specific)	GO:0007154//cell communication	K20638//Rho GTPase-activating protein 17	XP_002400339.1//hypothetical protein IscW_ISCW018444 [Ixodes scapularis]
107770809	4176	1.56975	0.846517	Up	LOC107770809	GO:0009536//plastid	GO:0046527//glucosyltransferase activity	GO:0005977//glycogen metabolic process;GO:0005982//starch metabolic process	K00703//starch synthase [EC:2.4.1.21]	gi|698476112|ref|XP_009785391.1|//PREDICTED: soluble starch synthase 3, chloroplastic/amyloplastic isoform X1 [Nicotiana sylvestris]
BGI_novel_G003417	910	3.56717	0.846372	Up	NA	NA	NA	NA	NA	KXJ68315.1//hypothetical protein RP20_CCG004301 [Aedes albopictus]
107783636	1857	1.50997	0.846361	Up	LOC107783636	NA	NA	NA	K04628//ceramide galactosyltransferase [EC:2.4.1.47];K13493//cytokinin-N-glucosyltransferase [EC:2.4.1.-];K00699//glucuronosyltransferase [EC:2.4.1.17]	gi|697100338|ref|XP_009590620.1|//PREDICTED: 7-deoxyloganetic acid glucosyltransferase-like [Nicotiana tomentosiformis]
BGI_novel_G026829	811	2.06301	0.846351	Up	NA	NA	NA	NA	NA
107799048	1914	1.49232	0.846341	Up	LOC107799048	NA	NA	GO:0031163//metallo-sulfur cluster assembly	K09015//null;K07033//null;K13648//alpha-1,4-galacturonosyltransferase [EC:2.4.1.43]	gi|698527538|ref|XP_009760612.1|//PREDICTED: UPF0051 protein ABCI8, chloroplastic-like [Nicotiana sylvestris]
BGI_novel_G000874	3205	1.71389	0.84632	Up	NA	NA	NA	NA	NA	XP_019577586.1//PREDICTED: bifunctional nuclease 1 [Rhinolophus sinicus]
107806750	2081	2.26024	0.846278	Up	LOC107806750	NA	NA	NA	K03495//tRNA uridine 5-carboxymethylaminomethyl modification enzyme	gi|697184526|ref|XP_009601279.1|//PREDICTED: uncharacterized protein LOC104096599 [Nicotiana tomentosiformis]
107809384	1799	1.47876	0.846268	Up	LOC107809384	NA	GO:0016757//transferase activity, transferring glycosyl groups	NA	K00699//glucuronosyltransferase [EC:2.4.1.17];K13030//null	gi|697117504|ref|XP_009612691.1|//PREDICTED: 7-deoxyloganetin glucosyltransferase-like [Nicotiana tomentosiformis]
BGI_novel_G007383	241	3.7587	0.846258	Up	NA	NA	NA	NA	NA
107810861	925	1.74584	0.846247	Up	LOC107810861	NA	NA	NA	K09338//homeobox-leucine zipper protein	gi|698505259|ref|XP_009798092.1|//PREDICTED: homeobox-leucine zipper protein ATHB-7-like [Nicotiana sylvestris]
107781790	1212	1.78613	0.846237	Up	LOC107781790	NA	GO:0003824//catalytic activity	GO:0008152//metabolic process	K04125//null	gi|698461810|ref|XP_009781853.1|//PREDICTED: gibberellin 2-beta-dioxygenase 8 isoform X1 [Nicotiana sylvestris];gi|698461814|ref|XP_009781854.1|//PREDICTED: gibberellin 2-beta-dioxygenase 8 isoform X2 [Nicotiana sylvestris]
107771425	2395	1.54329	0.846216	Up	LOC107771425	GO:0044432//endoplasmic reticulum part	GO:0032559//adenyl ribonucleotide binding;GO:0016628//oxidoreductase activity, acting on the CH-CH group of donors, NAD or NADP as acceptor	GO:0008152//metabolic process;GO:0050896//response to stimulus	K09490//heat shock 70kDa protein 5	gi|698448988|ref|XP_009773333.1|//PREDICTED: luminal-binding protein 5 [Nicotiana sylvestris]
107789312	1602	2.40062	0.846216	Up	LOC107789312	NA	GO:0046914//transition metal ion binding;GO:0003824//catalytic activity	GO:0008152//metabolic process	K07119//uncharacterized protein;K19825//null	gi|697151920|ref|XP_009630187.1|//PREDICTED: uncharacterized protein LOC104120166 [Nicotiana tomentosiformis];gi|697100570|ref|XP_009591804.1|//PREDICTED: uncharacterized protein LOC104088775 [Nicotiana tomentosiformis]
107808030	819	1.5125	0.846216	Up	LOC107808030	NA	NA	NA	K03686//molecular chaperone DnaJ;K09510//DnaJ homolog subfamily B member 4;K09531//DnaJ homolog subfamily C member 11;K09515//DnaJ homolog subfamily B member 9;K09506//DnaJ homolog subfamily A member 5	gi|698481242|ref|XP_009787628.1|//PREDICTED: chaperone protein dnaJ 20, chloroplastic-like [Nicotiana sylvestris]
107790227	378	1.63435	0.846185	Up	LOC107790227	NA	NA	NA	NA	gi|697181350|ref|XP_009599663.1|//PREDICTED: classical arabinogalactan protein 4-like [Nicotiana tomentosiformis]
BGI_novel_G018593	4130	2.32396	0.846092	Up	NA	GO:0005682//U5 snRNP;GO:0071011//precatalytic spliceosome;GO:0071013//catalytic step 2 spliceosome	GO:0043531//ADP binding;GO:0003723//RNA binding	GO:0008380//RNA splicing	K02084//apoptotic protease-activating factor	XP_002593973.1//hypothetical protein BRAFLDRAFT_68590 [Branchiostoma floridae]
BGI_novel_G030949	1812	6.90087	0.846009	Up	NA	GO:0016021//integral component of membrane	NA	NA	NA	KYR00255.1//hypothetical protein DLAC_03418 [Dictyostelium lacteum]
107764286	1057	1.45868	0.845915	Up	LOC107764286	GO:0031224//intrinsic component of membrane	NA	GO:0006810//transport	K09872//aquaporin PIP	gi|697172371|ref|XP_009595123.1|//PREDICTED: aquaporin PIP2-4-like [Nicotiana tomentosiformis]
107786764	915	2.46373	0.845905	Up	LOC107786764	NA	NA	NA	K01657//anthranilate synthase component I [EC:4.1.3.27];K19613//leucine-rich repeat protein SHOC2;K12854//pre-mRNA-splicing helicase BRR2 [EC:3.6.4.13];K15078//structure-specific endonuclease subunit SLX1 [EC:3.6.1.-];K12818//ATP-dependent RNA helicase DHX8/PRP22 [EC:3.6.4.13]	gi|697104264|ref|XP_009605939.1|//PREDICTED: putative disease resistance protein At3g14460 [Nicotiana tomentosiformis]
107806817	929	1.59486	0.845708	Up	LOC107806817	GO:0042579//microbody	GO:0016616//oxidoreductase activity, acting on the CH-OH group of donors, NAD or NADP as acceptor;GO:0051287//NAD binding	GO:0032787//monocarboxylic acid metabolic process	K00074//null	gi|697162147|ref|XP_009589874.1|//PREDICTED: hydroxyacyl-coenzyme A dehydrogenase, mitochondrial [Nicotiana tomentosiformis]
107762576	572	1.87962	0.845563	Up	LOC107762576	NA	NA	NA	K07253//phenylpyruvate tautomerase [EC:5.3.2.1]	gi|698466310|ref|XP_009782880.1|//PREDICTED: macrophage migration inhibitory factor homolog [Nicotiana sylvestris]
107769818	1559	2.01066	0.845542	Up	LOC107769818	NA	NA	NA	K00679//null;K10396//kinesin family member 5;K01206//alpha-L-fucosidase [EC:3.2.1.51];K10960//null	gi|698511046|ref|XP_009800649.1|//PREDICTED: GDSL esterase/lipase 5-like [Nicotiana sylvestris]
BGI_novel_G033694	1896	1.57776	0.8455	Up	NA	NA	NA	NA	K09755//ferulate-5-hydroxylase [EC:1.14.-.-];K07418//cytochrome P450 family 2 subfamily J [EC:1.14.14.1];K07408//cytochrome P450 family 1 subfamily A polypeptide 1 [EC:1.14.14.1]	XP_019576698.1//PREDICTED: cytochrome P450 71B37-like [Rhinolophus sinicus]
107820355	5098	1.82606	0.845459	Up	LOC107820355	NA	NA	NA	K03006//DNA-directed RNA polymerase II subunit RPB1 [EC:2.7.7.6]	gi|698576916|ref|XP_009776334.1|//PREDICTED: DNA-directed RNA polymerase II subunit 1 [Nicotiana sylvestris]
107829766	3751	1.55776	0.845459	Up	LOC107829766	NA	NA	NA	K03178//ubiquitin-activating enzyme E1 [EC:6.2.1.45]	gi|698514611|ref|XP_009802174.1|//PREDICTED: ubiquitin-activating enzyme E1 1 isoform X1 [Nicotiana sylvestris]
BGI_novel_G032489	3655	5.98299	0.845397	Up	NA	NA	NA	NA	K17095//annexin A7/11;K18040//tyrosine-protein phosphatase non-receptor type 23 [EC:3.1.3.48];K12182//hepatocyte growth factor-regulated tyrosine kinase substrate;K13095//splicing factor 1	XP_019576259.1//PREDICTED: basic salivary proline-rich protein 1-like [Rhinolophus sinicus]
107810900	980	1.45928	0.845303	Up	LOC107810900	NA	NA	NA	NA	gi|698504677|ref|XP_009797838.1|//PREDICTED: uncharacterized protein LOC104244175 [Nicotiana sylvestris]
BGI_novel_G037114	454	1.41039	0.845231	Up	NA	NA	NA	NA	NA
107809550	1787	1.60271	0.845199	Up	LOC107809550	NA	NA	NA	NA	gi|698526809|ref|XP_009760246.1|//PREDICTED: transmembrane protein 56-B-like [Nicotiana sylvestris]
107808843	3144	1.61082	0.845199	Up	LOC107808843	NA	NA	NA	K04733//interleukin-1 receptor-associated kinase 4 [EC:2.7.11.1]	gi|698505458|ref|XP_009798183.1|//PREDICTED: probable LRR receptor-like serine/threonine-protein kinase RFK1 isoform X1 [Nicotiana sylvestris]
107792728	905	1.57896	0.845065	Up	LOC107792728	NA	NA	NA	K11982//E3 ubiquitin-protein ligase RNF115/126 [EC:2.3.2.27]	gi|698440019|ref|XP_009759432.1|//PREDICTED: E3 ubiquitin-protein ligase RING1-like [Nicotiana sylvestris]
107815746	777	1.40865	0.844982	Up	LOC107815746	NA	NA	NA	NA	gi|697144882|ref|XP_009626564.1|//PREDICTED: lipoxygenase homology domain-containing protein 1-like [Nicotiana tomentosiformis]
107787825	522	1.39458	0.844899	Up	LOC107787825	NA	GO:0004866//endopeptidase inhibitor activity	GO:0006950//response to stress;GO:0051346//negative regulation of hydrolase activity	NA	gi|697095188|ref|XP_009610134.1|//PREDICTED: proteinase inhibitor I-B [Nicotiana tomentosiformis]
107770859	1568	5.46489	0.844878	Up	LOC107770859	NA	NA	NA	K04730//interleukin-1 receptor-associated kinase 1 [EC:2.7.11.1]	gi|697094691|ref|XP_009607588.1|//PREDICTED: probably inactive leucine-rich repeat receptor-like protein kinase At5g48380 isoform X1 [Nicotiana tomentosiformis];gi|698582879|ref|XP_009777950.1|//PREDICTED: probably inactive leucine-rich repeat receptor-like protein kinase At5g48380 isoform X1 [Nicotiana sylvestris]
107824143	1400	1.64423	0.844847	Up	LOC107824143	NA	NA	NA	K19043//null;K00469//inositol oxygenase [EC:1.13.99.1]	gi|698583408|ref|XP_009778091.1|//PREDICTED: E3 ubiquitin-protein ligase At3g02290-like [Nicotiana sylvestris]
BGI_novel_G031238	789	2.19784	0.844805	Up	NA	NA	GO:0000287//magnesium ion binding;GO:0003824//catalytic activity;GO:0030976//thiamine pyrophosphate binding	NA	K12261//2-hydroxyacyl-CoA lyase 1 [EC:4.1.-.-]	XP_019576333.1//PREDICTED: 2-hydroxyacyl-CoA lyase [Rhinolophus sinicus]
107787802	991	1.39831	0.844795	Up	LOC107787802	NA	NA	GO:0006950//response to stress	K14297//nuclear pore complex protein Nup98-Nup96;K12173//BRCA1-A complex subunit BRE	gi|698464254|ref|XP_009782395.1|//PREDICTED: osmotin-like protein [Nicotiana sylvestris]
107794094	1388	2.51141	0.844795	Up	LOC107794094	NA	NA	GO:0008152//metabolic process	K03239//translation initiation factor eIF-2B subunit alpha	gi|697104106|ref|XP_009605860.1|//PREDICTED: protein LURP-one-related 8 [Nicotiana tomentosiformis]
107767810	2806	1.59535	0.844795	Up	LOC107767810	GO:0016020//membrane	GO:0016820//null;GO:0000166//nucleotide binding;GO:0015075//ion transmembrane transporter activity;GO:0016818//hydrolase activity, acting on acid anhydrides, in phosphorus-containing anhydrides	GO:0008152//metabolic process	K01534//Cd2+/Zn2+-exporting ATPase [EC:3.6.3.3 3.6.3.5];K01533//null	gi|769812280|ref|XP_011623222.1|//PREDICTED: probable cadmium/zinc-transporting ATPase HMA1, chloroplastic isoform X2 [Amborella trichopoda]
107776402	1201	1.57956	0.844784	Up	LOC107776402	NA	NA	NA	K04523//ubiquilin	gi|698543295|ref|XP_009766695.1|//PREDICTED: ubiquitin domain-containing protein DSK2b-like isoform X1 [Nicotiana sylvestris]
107794315	9612	6.89482	0.844784	Up	LOC107794315	NA	NA	NA	K18953//factor associated with neutral sphingomyelinase activation	gi|698577304|ref|XP_009776439.1|//PREDICTED: uncharacterized protein LOC104226212 [Nicotiana sylvestris]
107801467	615	6.88874	0.844784	Up	LOC107801467	NA	GO:0016301//kinase activity	NA	NA	gi|697181524|ref|XP_009599758.1|//PREDICTED: uncharacterized protein LOC104095347 [Nicotiana tomentosiformis]
107800930	1972	1.42573	0.844743	Up	LOC107800930	NA	NA	NA	NA	gi|697125112|ref|XP_009616573.1|//PREDICTED: protein COBRA-like [Nicotiana tomentosiformis]
107817366	1353	2.27726	0.844712	Up	LOC107817366	NA	NA	NA	NA	gi|697188461|ref|XP_009603274.1|//PREDICTED: epoxide hydrolase 4-like [Nicotiana tomentosiformis]
107831571	1432	1.75792	0.844701	Up	LOC107831571	NA	NA	NA	NA	gi|698465055|ref|XP_009782584.1|//PREDICTED: probable purine permease 10 isoform X1 [Nicotiana sylvestris]
107766682	2222	1.45471	0.844629	Up	LOC107766682	NA	NA	NA	K01648//ATP citrate (pro-S)-lyase [EC:2.3.3.8]	gi|698490196|ref|XP_009791602.1|//PREDICTED: ATP-citrate synthase beta chain protein 2 [Nicotiana sylvestris]
107797936	1956	3.44556	0.844618	Up	LOC107797936	NA	GO:0000166//nucleotide binding	NA	K08900//mitochondrial chaperone BCS1	gi|698568854|ref|XP_009774172.1|//PREDICTED: probable mitochondrial chaperone BCS1-B [Nicotiana sylvestris]
BGI_novel_G013712	2891	2.00154	0.844525	Up	NA	NA	NA	NA	NA	XP_004338121.1//hypothetical protein ACA1_025540 [Acanthamoeba castellanii str. Neff]
107788382	697	3.1093	0.844432	Up	LOC107788382	NA	NA	NA	K16904//dCTP diphosphatase [EC:3.6.1.12]	gi|698436500|ref|XP_009802028.1|//PREDICTED: dCTP pyrophosphatase 1-like [Nicotiana sylvestris]
107788433	1257	1.59051	0.844359	Up	LOC107788433	GO:0044464//cell part	GO:0017169//CDP-alcohol phosphatidyltransferase activity	GO:0006644//phospholipid metabolic process	K00999//CDP-diacylglycerol--inositol 3-phosphatidyltransferase [EC:2.7.8.11]	gi|698489286|ref|XP_009791204.1|//PREDICTED: probable CDP-diacylglycerol--inositol 3-phosphatidyltransferase 2 [Nicotiana sylvestris]
107817204	3658	2.53831	0.844328	Up	LOC107817204	NA	NA	NA	K11968//ariadne-1 [EC:2.3.2.27]	gi|697147939|ref|XP_009628142.1|//PREDICTED: probable E3 ubiquitin-protein ligase ARI7 [Nicotiana tomentosiformis]
BGI_novel_G011514	1706	1.94023	0.844287	Up	NA	NA	NA	NA	K13094//RNA-binding protein 5/10	XP_011551371.1//PREDICTED: uncharacterized protein LOC105383056 [Plutella xylostella]
107777533	2286	1.75088	0.844224	Up	LOC107777533	NA	NA	NA	K17087//transmembrane 9 superfamily member 3	gi|698482140|ref|XP_009788011.1|//PREDICTED: transmembrane 9 superfamily member 3-like [Nicotiana sylvestris]
107812028	699	1.39169	0.844204	Up	LOC107812028	NA	GO:0030234//enzyme regulator activity	NA	K01051//pectinesterase [EC:3.1.1.11]	gi|697129187|ref|XP_009618650.1|//PREDICTED: 21 kDa protein-like [Nicotiana tomentosiformis]
BGI_novel_G002847	2157	1.76631	0.844183	Up	NA	NA	GO:0004636//phosphoribosyl-ATP diphosphatase activity;GO:0008270//zinc ion binding;GO:0051287//NAD binding;GO:0004399//histidinol dehydrogenase activity;GO:0004635//phosphoribosyl-AMP cyclohydrolase activity	GO:0000105//histidine biosynthetic process	K00013//histidinol dehydrogenase [EC:1.1.1.23];K14152//phosphoribosyl-ATP pyrophosphohydrolase / phosphoribosyl-AMP cyclohydrolase / histidinol dehydrogenase [EC:3.6.1.31 3.5.4.19 1.1.1.23]	XP_019576744.1//PREDICTED: histidinol dehydrogenase, chloroplastic [Rhinolophus sinicus]
107769260	667	1.38876	0.844069	Up	LOC107769260	NA	NA	NA	K08770//ubiquitin C	gi|937924235|dbj|BAS99152.1|//Os06g0681400, partial [Oryza sativa Japonica Group]
107802108	3094	1.53724	0.844038	Up	LOC107802108	NA	NA	NA	K12130//null	gi|698515802|ref|XP_009802780.1|//PREDICTED: two-component response regulator-like APRR5 [Nicotiana sylvestris]
BGI_novel_G005716	401	1.57358	0.843965	Up	NA	NA	NA	NA	NA
107782723	1492	1.53568	0.843934	Up	LOC107782723	NA	GO:0008171//O-methyltransferase activity;GO:0005515//protein binding	GO:0009699//phenylpropanoid biosynthetic process;GO:0006730//one-carbon metabolic process	K13066//caffeic acid 3-O-methyltransferase [EC:2.1.1.68]	gi|697108628|ref|XP_009608171.1|//PREDICTED: caffeic acid 3-O-methyltransferase [Nicotiana tomentosiformis]
107794252	1285	1.68545	0.843903	Up	LOC107794252	NA	NA	NA	NA	gi|697116521|ref|XP_009612176.1|//PREDICTED: uncharacterized protein LOC104105539 [Nicotiana tomentosiformis]
107791110	2456	3.72792	0.843872	Up	LOC107791110	NA	GO:0016641//oxidoreductase activity, acting on the CH-NH2 group of donors, oxygen as acceptor;GO:0046914//transition metal ion binding;GO:0048037//cofactor binding	GO:0006807//nitrogen compound metabolic process	K00276//primary-amine oxidase [EC:1.4.3.21]	gi|698521791|ref|XP_009757703.1|//PREDICTED: primary amine oxidase-like [Nicotiana sylvestris]
BGI_novel_G018582	3227	3.14818	0.84382	Up	NA	NA	NA	NA	K19613//leucine-rich repeat protein SHOC2;K17256//insulin-like growth factor-binding protein complex acid labile subunit	CUG88565.1//GP46-like surface antigen, putative, partial [Bodo saltans]
107800145	991	1.97111	0.843757	Up	LOC107800145	NA	NA	NA	K04730//interleukin-1 receptor-associated kinase 1 [EC:2.7.11.1]	gi|698495339|ref|XP_009793791.1|//PREDICTED: cysteine-rich repeat secretory protein 38-like [Nicotiana sylvestris]
107815883	1168	6.88264	0.843591	Up	LOC107815883	NA	NA	NA	K15441//tRNA-specific adenosine deaminase 2 [EC:3.5.4.-]	gi|697163896|ref|XP_009590769.1|//PREDICTED: tRNA-specific adenosine deaminase 2-like isoform X1 [Nicotiana tomentosiformis]
BGI_novel_G001649	217	6.87652	0.843591	Up	NA	NA	NA	NA	NA
BGI_novel_G014162	2304	6.88264	0.843591	Up	NA	NA	GO:0005524//ATP binding;GO:0003883//CTP synthase activity	GO:0006541//glutamine metabolic process;GO:0044210//'de novo' CTP biosynthetic process	K01937//CTP synthase [EC:6.3.4.2]	XP_019576239.1//PREDICTED: CTP synthase-like [Rhinolophus sinicus]
BGI_novel_G020904	668	6.87652	0.843591	Up	NA	NA	NA	NA	NA
107765893	2743	1.89801	0.843571	Up	LOC107765893	GO:0043231//intracellular membrane-bounded organelle	NA	NA	K13422//transcription factor MYC2	gi|697108845|ref|XP_009608279.1|//PREDICTED: transcription factor bHLH13-like [Nicotiana tomentosiformis]
BGI_novel_G006142	6409	2.36287	0.843425	Up	NA	GO:0043231//intracellular membrane-bounded organelle;GO:0016021//integral component of membrane	GO:0005524//ATP binding;GO:0042626//ATPase activity, coupled to transmembrane movement of substances;GO:0005215//transporter activity;GO:0016887//ATPase activity	GO:0006869//lipid transport	K05643//ATP-binding cassette, subfamily A (ABC1), member 3	XP_004348371.1//ATP-binding cassette transporter subfamily A [Capsaspora owczarzaki ATCC 30864]
BGI_novel_G033156	3989	2.57743	0.84328	Up	NA	NA	GO:0004674//protein serine/threonine kinase activity;GO:0005524//ATP binding;GO:0004672//protein kinase activity	NA	K08823//CDC-like kinase [EC:2.7.12.1]	XP_013758709.1//CMGC/CLK protein kinase [Thecamonas trahens ATCC 50062]
107768768	1504	1.51832	0.84327	Up	LOC107768768	NA	NA	NA	K19995//secretory carrier-associated membrane protein	gi|698533027|ref|XP_009763334.1|//PREDICTED: secretory carrier-associated membrane protein 2-like [Nicotiana sylvestris]
BGI_novel_G016741	2581	2.15449	0.843156	Up	NA	NA	NA	NA	K03327//multidrug resistance protein, MATE family	XP_019576488.1//PREDICTED: protein DETOXIFICATION 37 [Rhinolophus sinicus]
107821022	4577	1.47575	0.843145	Up	LOC107821022	NA	NA	NA	K14510//null;K04422//mitogen-activated protein kinase kinase kinase 13 [EC:2.7.11.25]	gi|698538795|ref|XP_009765250.1|//PREDICTED: serine/threonine-protein kinase pakA-like [Nicotiana sylvestris]
107807209	1799	1.39688	0.843042	Up	LOC107807209	NA	GO:0032559//adenyl ribonucleotide binding;GO:0004672//protein kinase activity	GO:0006464//cellular protein modification process;GO:0023052//signaling	K07198//5'-AMP-activated protein kinase, catalytic alpha subunit [EC:2.7.11.11]	gi|697167050|ref|XP_009592366.1|//PREDICTED: CBL-interacting serine/threonine-protein kinase 3-like [Nicotiana tomentosiformis]
107759619	3729	3.4245	0.842938	Up	LOC107759619	GO:0031224//intrinsic component of membrane	GO:0032559//adenyl ribonucleotide binding;GO:0017111//nucleoside-triphosphatase activity	GO:0009207//purine ribonucleoside triphosphate catabolic process;GO:0051234//establishment of localization	K05681//ATP-binding cassette, subfamily G (WHITE), member 2	gi|698588671|ref|XP_009779532.1|//PREDICTED: pleiotropic drug resistance protein 1-like isoform X1 [Nicotiana sylvestris]
107765542	586	1.41784	0.842886	Up	LOC107765542	NA	GO:0016639//oxidoreductase activity, acting on the CH-NH2 group of donors, NAD or NADP as acceptor	GO:0019752//carboxylic acid metabolic process	K00261//glutamate dehydrogenase (NAD(P)+) [EC:1.4.1.3]	gi|697148160|ref|XP_009628256.1|//PREDICTED: glutamate dehydrogenase A [Nicotiana tomentosiformis]
107796949	2267	1.42846	0.842855	Up	LOC107796949	NA	NA	NA	K09284//AP2-like factor, euAP2 lineage	gi|698563569|ref|XP_009772737.1|//PREDICTED: ethylene-responsive transcription factor RAP2-7-like isoform X1 [Nicotiana sylvestris];gi|698563572|ref|XP_009772738.1|//PREDICTED: ethylene-responsive transcription factor RAP2-7-like isoform X2 [Nicotiana sylvestris]
107775727	4462	1.86591	0.842855	Up	LOC107775727	NA	NA	NA	NA	gi|697179008|ref|XP_009598485.1|//PREDICTED: mediator of RNA polymerase II transcription subunit 33A-like [Nicotiana tomentosiformis]
107796524	567	2.2236	0.842782	Up	LOC107796524	NA	NA	NA	NA	gi|698571866|ref|XP_009774997.1|//PREDICTED: probable esterase D14L, partial [Nicotiana sylvestris]
107816228	831	1.83924	0.842658	Up	LOC107816228	NA	NA	NA	K14537//nuclear GTP-binding protein	gi|697170307|ref|XP_009594068.1|//PREDICTED: nucleolar GTP-binding protein 2-like [Nicotiana tomentosiformis]
BGI_novel_G016630	439	2.23156	0.842658	Up	NA	NA	NA	NA	K01528//dynamin GTPase [EC:3.6.5.5]	XP_019576083.1//PREDICTED: dynamin-related protein 1C [Rhinolophus sinicus]
107829859	1466	1.49894	0.842637	Up	LOC107829859	NA	GO:0005506//iron ion binding	NA	K00413//ubiquinol-cytochrome c reductase cytochrome c1 subunit	gi|698518891|ref|XP_009804309.1|//PREDICTED: cytochrome c1-2, heme protein, mitochondrial [Nicotiana sylvestris]
107822990	921	1.49178	0.842616	Up	LOC107822990	NA	GO:0016879//ligase activity, forming carbon-nitrogen bonds;GO:0032559//adenyl ribonucleotide binding	GO:0006464//cellular protein modification process	K10573//ubiquitin-conjugating enzyme E2 A [EC:2.3.2.23]	gi|698588382|ref|XP_009779442.1|//PREDICTED: ubiquitin-conjugating enzyme E2 2 [Nicotiana sylvestris]
BGI_novel_G006643	262	1.53696	0.842596	Up	NA	NA	NA	NA	NA	KXJ62343.1//hypothetical protein RP20_CCG020162 [Aedes albopictus]
107779719	1302	1.4094	0.842575	Up	LOC107779719	NA	GO:0070567//cytidylyltransferase activity	GO:0006656//phosphatidylcholine biosynthetic process	K00968//choline-phosphate cytidylyltransferase [EC:2.7.7.15]	gi|697136261|ref|XP_009622206.1|//PREDICTED: choline-phosphate cytidylyltransferase 1-like [Nicotiana tomentosiformis]
107809522	1796	1.39817	0.842575	Up	LOC107809522	NA	GO:0016831//carboxy-lyase activity;GO:0005515//protein binding;GO:0048037//cofactor binding	GO:0009064//glutamine family amino acid metabolic process	K01580//glutamate decarboxylase [EC:4.1.1.15]	gi|21327029|gb|AAM48129.1|AF506366_1//glutamate decarboxylase [Nicotiana tabacum]
107783727	3139	1.91123	0.842523	Up	LOC107783727	NA	NA	NA	K06268//serine/threonine-protein phosphatase 2B regulatory subunit;K13407//null	gi|697152953|ref|XP_009630718.1|//PREDICTED: uncharacterized protein LOC104120616 isoform X2 [Nicotiana tomentosiformis];gi|697152947|ref|XP_009630715.1|//PREDICTED: uncharacterized protein LOC104120616 isoform X1 [Nicotiana tomentosiformis]
107781334	871	1.38467	0.842513	Up	LOC107781334	NA	GO:0016879//ligase activity, forming carbon-nitrogen bonds;GO:0032559//adenyl ribonucleotide binding	GO:0006464//cellular protein modification process	K06689//ubiquitin-conjugating enzyme E2 D [EC:2.3.2.23]	gi|697182801|ref|XP_009600415.1|//PREDICTED: ubiquitin-conjugating enzyme E2 28-like [Nicotiana tomentosiformis]
107773359	670	2.33265	0.84243	Up	LOC107773359	NA	NA	NA	NA	NA
BGI_novel_G011277	1911	3.41385	0.842419	Up	NA	NA	NA	NA	NA
107774604	960	1.61186	0.842409	Up	LOC107774604	NA	NA	NA	NA	gi|697176687|ref|XP_009597294.1|//PREDICTED: uncharacterized protein LOC104093272 [Nicotiana tomentosiformis]
BGI_novel_G020247	3155	6.86419	0.842305	Up	NA	NA	NA	NA	NA
107799583	1885	1.35659	0.842222	Up	LOC107799583	GO:0042579//microbody	GO:0004601//peroxidase activity;GO:0005506//iron ion binding	GO:0042743//hydrogen peroxide metabolic process;GO:0006950//response to stress	K03781//catalase [EC:1.11.1.6]	gi|429535123|emb|CCP37650.1|//catalase-1 [Nicotiana tabacum]
BGI_novel_G030703	3945	2.86382	0.842212	Up	NA	NA	NA	NA	NA	XP_010003913.1//PREDICTED: uncharacterized protein LOC104395863, partial [Chaetura pelagica]
107815706	947	1.35624	0.842212	Up	LOC107815706	NA	NA	NA	K14006//protein transport protein SEC23	gi|698495739|ref|XP_009793964.1|//PREDICTED: protein PLANT CADMIUM RESISTANCE 2-like [Nicotiana sylvestris]
107799451	2921	1.41675	0.842201	Up	LOC107799451	NA	NA	NA	K16670//homeobox protein Meis2;K15613//homeobox protein Meis1	gi|698586271|ref|XP_009778869.1|//PREDICTED: BEL1-like homeodomain protein 1 [Nicotiana sylvestris]
107788953	2034	1.36114	0.842181	Up	LOC107788953	GO:0030312//external encapsulating structure	GO:0030234//enzyme regulator activity	GO:0045229//external encapsulating structure organization;GO:0071555//cell wall organization	K01051//pectinesterase [EC:3.1.1.11]	gi|697105474|ref|XP_009606552.1|//PREDICTED: pectinesterase/pectinesterase inhibitor U1 [Nicotiana tomentosiformis]
107774423	1825	1.42773	0.842087	Up	LOC107774423	GO:0031224//intrinsic component of membrane	GO:0015171//amino acid transmembrane transporter activity	GO:0015711//organic anion transport;GO:0015801//aromatic amino acid transport	K14209//solute carrier family 36 (proton-coupled amino acid transporter)	gi|698494823|ref|XP_009793584.1|//PREDICTED: amino acid permease 6-like [Nicotiana sylvestris]
107790411	1551	2.48226	0.842087	Up	LOC107790411	NA	NA	NA	K10147//protein phosphatase 1D [EC:3.1.3.16];K19704//null;K17506//protein phosphatase 1L [EC:3.1.3.16]	gi|697176393|ref|XP_009597152.1|//PREDICTED: probable protein phosphatase 2C 34 [Nicotiana tomentosiformis]
107830910	1256	1.36197	0.841901	Up	LOC107830910	NA	GO:0046914//transition metal ion binding;GO:0003824//catalytic activity	GO:0008152//metabolic process	K07119//uncharacterized protein;K19825//null	gi|75206691|sp|Q9SLN8.1|DBR_TOBAC//RecName: Full=2-alkenal reductase (NADP(+)-dependent); AltName: Full=Alkenal double bound reductase; AltName: Full=Allylic alcohol dehydrogenase 1; Short=allyl-ADH1; AltName: Full=Flavin-free double bond reductase; Short=NtDBR; AltName: Full=Pulegone reductase; Short=NtRed-1
BGI_novel_G035845	1735	1.62796	0.841859	Up	NA	NA	GO:0004516//nicotinate phosphoribosyltransferase activity;GO:0004514//nicotinate-nucleotide diphosphorylase (carboxylating) activity	GO:0019358//nicotinate nucleotide salvage;GO:0009435//NAD biosynthetic process	K00763//nicotinate phosphoribosyltransferase [EC:6.3.4.21]	XP_019576186.1//PREDICTED: nicotinate phosphoribosyltransferase 1 [Rhinolophus sinicus]
107829999	884	1.63484	0.841776	Up	LOC107829999	NA	NA	NA	K03350//anaphase-promoting complex subunit 3	gi|698557699|ref|XP_009771096.1|//PREDICTED: uncharacterized protein LOC104221682 [Nicotiana sylvestris]
107799942	1909	1.71178	0.841745	Up	LOC107799942	NA	NA	NA	K15407//queuine tRNA-ribosyltransferase subunit QTRTD1 [EC:2.4.2.29];K10661//E3 ubiquitin-protein ligase MARCH6 [EC:2.3.2.27]	gi|698489705|ref|XP_009791385.1|//PREDICTED: uncharacterized protein LOC104238660 isoform X2 [Nicotiana sylvestris];gi|698489703|ref|XP_009791384.1|//PREDICTED: uncharacterized protein LOC104238660 isoform X1 [Nicotiana sylvestris]
107780780	1903	1.69537	0.841735	Up	LOC107780780	NA	NA	NA	K14638//solute carrier family 15 (peptide/histidine transporter), member 3/4	gi|697138705|ref|XP_009623435.1|//PREDICTED: protein NRT1/ PTR FAMILY 2.11-like [Nicotiana tomentosiformis]
BGI_novel_G022108	2517	1.62027	0.841703	Up	NA	GO:0005634//nucleus	GO:0003677//DNA binding	GO:0006355//regulation of transcription, DNA-templated	K16670//homeobox protein Meis2	XP_019576056.1//PREDICTED: BEL1-like homeodomain protein 1 [Rhinolophus sinicus]
107789083	1326	2.30666	0.841703	Up	LOC107789083	NA	GO:0016787//hydrolase activity;GO:0016788//hydrolase activity, acting on ester bonds	NA	K13617//protein phosphatase methylesterase 1 [EC:3.1.1.89]	gi|698525634|ref|XP_009759637.1|//PREDICTED: protein phosphatase methylesterase 1 isoform X3 [Nicotiana sylvestris]
107767861	3030	1.66096	0.84161	Up	LOC107767861	NA	NA	NA	K07305//peptide-methionine (R)-S-oxide reductase [EC:1.8.4.12];K13420//null	gi|970034157|ref|XP_015078389.1|//PREDICTED: uncharacterized protein LOC107022231 [Solanum pennellii]
BGI_novel_G018522	1001	2.71926	0.841496	Up	NA	NA	NA	NA	NA
BGI_novel_G024724	2430	2.52356	0.841465	Up	NA	NA	NA	NA	K09419//heat shock transcription factor, other eukaryote	XP_019577340.1//PREDICTED: heat stress transcription factor A-2 [Rhinolophus sinicus]
107820270	1798	1.45593	0.841371	Up	LOC107820270	NA	NA	NA	K03320//ammonium transporter, Amt family	gi|697134664|ref|XP_009621379.1|//PREDICTED: ammonium transporter 2 [Nicotiana tomentosiformis]
107760396	1533	2.36194	0.84134	Up	LOC107760396	NA	NA	NA	K12486//stromal membrane-associated protein	gi|697113291|ref|XP_009610527.1|//PREDICTED: probable ADP-ribosylation factor GTPase-activating protein AGD5 isoform X3 [Nicotiana tomentosiformis];gi|697113293|ref|XP_009610528.1|//PREDICTED: probable ADP-ribosylation factor GTPase-activating protein AGD5 isoform X4 [Nicotiana tomentosiformis];gi|697113287|ref|XP_009610525.1|//PREDICTED: probable ADP-ribosylation factor GTPase-activating protein…
107784011	1767	2.31421	0.841268	Up	LOC107784011	NA	NA	NA	K03231//elongation factor 1-alpha	gi|698563010|ref|XP_009772574.1|//PREDICTED: polyadenylate-binding protein RBP45-like isoform X1 [Nicotiana sylvestris]
107824803	2955	1.64031	0.841174	Up	LOC107824803	NA	NA	NA	K19613//leucine-rich repeat protein SHOC2;K10406//kinesin family member C2/C3	gi|698483900|ref|XP_009788786.1|//PREDICTED: receptor-like protein 12 [Nicotiana sylvestris]
107807141	2482	4.43105	0.841164	Up	LOC107807141	GO:0031224//intrinsic component of membrane	GO:0050664//oxidoreductase activity, acting on NAD(P)H, oxygen as acceptor;GO:0046914//transition metal ion binding;GO:0050662//coenzyme binding	GO:0008152//metabolic process	K13447//respiratory burst oxidase [EC:1.6.3.- 1.11.1.-]	gi|697110399|ref|XP_009609066.1|//PREDICTED: ferric reduction oxidase 2-like [Nicotiana tomentosiformis]
107809943	1890	6.85175	0.841091	Up	LOC107809943	NA	NA	NA	K08176//MFS transporter, PHS family, inorganic phosphate transporter	gi|698538740|ref|XP_009765235.1|//PREDICTED: probable inorganic phosphate transporter 1-2 [Nicotiana sylvestris]
107800411	882	2.06001	0.841008	Up	LOC107800411	NA	NA	NA	NA	gi|697096362|ref|XP_009616081.1|//PREDICTED: early light-induced protein, chloroplastic-like [Nicotiana tomentosiformis]
107790456	3594	2.3084	0.840998	Up	LOC107790456	NA	NA	NA	K13420//null	gi|698470292|ref|XP_009783779.1|//PREDICTED: putative receptor-like protein kinase At3g47110 [Nicotiana sylvestris]
107780108	2086	1.52098	0.840749	Up	LOC107780108	GO:0043234//protein complex	GO:0008443//phosphofructokinase activity;GO:0032559//adenyl ribonucleotide binding	GO:0006007//glucose catabolic process;GO:0006796//phosphate-containing compound metabolic process	K00895//diphosphate-dependent phosphofructokinase [EC:2.7.1.90]	gi|970010861|ref|XP_015066325.1|//PREDICTED: pyrophosphate--fructose 6-phosphate 1-phosphotransferase subunit beta [Solanum pennellii]
107788900	3837	1.78909	0.840749	Up	LOC107788900	NA	GO:0034062//5'-3' RNA polymerase activity;GO:0005488//binding	NA	K11699//RNA-dependent RNA polymerase [EC:2.7.7.48]	gi|698458660|ref|XP_009781107.1|//PREDICTED: probable RNA-dependent RNA polymerase 1 [Nicotiana sylvestris]
BGI_novel_G010274	1598	2.76445	0.840656	Up	NA	NA	NA	NA	NA
107796946	951	1.56305	0.840656	Up	LOC107796946	NA	GO:0016879//ligase activity, forming carbon-nitrogen bonds;GO:0032559//adenyl ribonucleotide binding	GO:0006464//cellular protein modification process	K10577//ubiquitin-conjugating enzyme E2 I	gi|698460288|ref|XP_009781499.1|//PREDICTED: SUMO-conjugating enzyme SCE1-like [Nicotiana sylvestris]
107787459	1062	1.8345	0.840573	Up	LOC107787459	NA	NA	NA	K11253//histone H3;K12126//null	gi|698501135|ref|XP_009796282.1|//PREDICTED: transcription factor BEE 1-like [Nicotiana sylvestris]
BGI_novel_G033231	1638	2.98489	0.840552	Up	NA	NA	NA	NA	K01723//hydroperoxide dehydratase [EC:4.2.1.92];K14999//cytochrome P450 family 6 [EC:1.14.-.-];K10528//hydroperoxide lyase [EC:4.1.2.-];K00710//polypeptide N-acetylgalactosaminyltransferase [EC:2.4.1.41]	XP_019578239.1//PREDICTED: allene oxide synthase, chloroplastic-like, partial [Rhinolophus sinicus]
107795502	812	1.39362	0.840542	Up	LOC107795502	NA	NA	NA	NA	gi|723706819|ref|XP_010322279.1|//PREDICTED: wound-induced protein 1 [Solanum lycopersicum]
107781493	2658	2.61406	0.84051	Up	LOC107781493	NA	NA	NA	K06617//raffinose synthase [EC:2.4.1.82]	gi|697123330|ref|XP_009615655.1|//PREDICTED: probable galactinol--sucrose galactosyltransferase 2 isoform X1 [Nicotiana tomentosiformis]
107760731	1666	1.48745	0.84049	Up	LOC107760731	NA	NA	NA	K18342//OTU domain-containing protein 6 [EC:3.4.19.12]	gi|698493733|ref|XP_009793129.1|//PREDICTED: uncharacterized protein LOC104240043 [Nicotiana sylvestris]
107770314	1453	3.25137	0.840459	Up	LOC107770314	NA	GO:0016787//hydrolase activity	NA	K14497//protein phosphatase 2C [EC:3.1.3.16]	gi|697167011|ref|XP_009592346.1|//PREDICTED: probable protein phosphatase 2C 51 [Nicotiana tomentosiformis]
107767570	1274	2.25956	0.840417	Up	LOC107767570	NA	NA	NA	K08099//chlorophyllase [EC:3.1.1.14]	gi|697159250|ref|XP_009588380.1|//PREDICTED: chlorophyllase-2, chloroplastic-like [Nicotiana tomentosiformis]
107773611	2218	1.68291	0.840324	Up	LOC107773611	NA	NA	NA	K08332//vacuolar protein 8	gi|697185433|ref|XP_009601747.1|//PREDICTED: U-box domain-containing protein 44-like [Nicotiana tomentosiformis]
107798787	1845	1.39481	0.840303	Up	LOC107798787	NA	GO:0005506//iron ion binding;GO:0016491//oxidoreductase activity	GO:0008152//metabolic process	K07428//cytochrome P450 family 4 subfamily X [EC:1.14.14.1]	gi|698432701|ref|XP_009796418.1|//PREDICTED: cytochrome P450 CYP72A219-like [Nicotiana sylvestris]
107807265	3071	1.56852	0.840272	Up	LOC107807265	NA	NA	NA	K05387//null	gi|698540292|ref|XP_009765707.1|//PREDICTED: glutamate receptor 3.7 isoform X2 [Nicotiana sylvestris];gi|698540289|ref|XP_009765706.1|//PREDICTED: glutamate receptor 3.7 isoform X1 [Nicotiana sylvestris]
107759661	832	1.42982	0.840251	Up	LOC107759661	NA	NA	NA	NA	gi|698480544|ref|XP_009787318.1|//PREDICTED: uncharacterized protein LOC104235292 [Nicotiana sylvestris]
107760703	2287	1.4937	0.840241	Up	LOC107760703	NA	NA	NA	K04523//ubiquilin	gi|698522227|ref|XP_009757928.1|//PREDICTED: ubiquitin domain-containing protein DSK2b-like isoform X1 [Nicotiana sylvestris]
107822632	2455	1.44499	0.84021	Up	LOC107822632	NA	NA	NA	K14514//ethylene-insensitive protein 3	gi|698575114|ref|XP_009775849.1|//PREDICTED: phosphate transporter PHO1 homolog 9-like isoform X1 [Nicotiana sylvestris]
107774337	1624	2.03934	0.840178	Up	LOC107774337	NA	NA	NA	K17964//leucine-rich PPR motif-containing protein, mitochondrial	gi|698573446|ref|XP_009775413.1|//PREDICTED: pentatricopeptide repeat-containing protein At4g36680, mitochondrial-like [Nicotiana sylvestris]
107759420	1523	1.48529	0.840158	Up	LOC107759420	NA	NA	NA	K01757//strictosidine synthase [EC:4.3.3.2]	gi|698471618|ref|XP_009784074.1|//PREDICTED: protein YLS2-like [Nicotiana sylvestris]
107831641	1647	1.52841	0.840147	Up	LOC107831641	GO:0031224//intrinsic component of membrane;GO:0043231//intracellular membrane-bounded organelle	GO:0035250//UDP-galactosyltransferase activity;GO:0016758//transferase activity, transferring hexosyl groups	GO:0006464//cellular protein modification process	K06638//mitotic spindle assembly checkpoint protein MAD1;K00734//galactosylxylosylprotein 3-beta-galactosyltransferase [EC:2.4.1.134]	gi|697107463|ref|XP_009607565.1|//PREDICTED: beta-1,3-galactosyltransferase 7-like [Nicotiana tomentosiformis]
107796604	645	1.37773	0.840127	Up	LOC107796604	NA	NA	NA	NA	gi|698518424|ref|XP_009804076.1|//PREDICTED: uncharacterized protein LOC104249364 [Nicotiana sylvestris]
107810472	932	1.49215	0.840127	Up	LOC107810472	NA	NA	NA	NA	gi|697121094|ref|XP_009614518.1|//PREDICTED: uncharacterized protein LOC104107423 [Nicotiana tomentosiformis]
107782102	603	1.38353	0.840116	Up	LOC107782102	GO:0005743//mitochondrial inner membrane	NA	NA	K02266//cytochrome c oxidase subunit 6a	gi|698427172|ref|XP_009787960.1|//PREDICTED: cytochrome c oxidase subunit 6a, mitochondrial [Nicotiana sylvestris]
107794480	520	1.32746	0.840106	Up	LOC107794480	NA	GO:0004866//endopeptidase inhibitor activity	GO:0006950//response to stress;GO:0051346//negative regulation of hydrolase activity	NA	gi|697095188|ref|XP_009610134.1|//PREDICTED: proteinase inhibitor I-B [Nicotiana tomentosiformis]
107780928	1688	1.36106	0.840064	Up	LOC107780928	NA	NA	NA	K15191//La-related protein 7	gi|698483169|ref|XP_009788465.1|//PREDICTED: la-related protein 6A isoform X1 [Nicotiana sylvestris]
107765945	506	1.81675	0.840054	Up	LOC107765945	NA	NA	NA	NA	gi|697110329|ref|XP_009609034.1|//PREDICTED: uncharacterized protein LOC104102890 [Nicotiana tomentosiformis]
BGI_novel_G028647	855	2.31536	0.840054	Up	NA	NA	NA	NA	K09754//coumaroylquinate(coumaroylshikimate) 3'-monooxygenase [EC:1.14.13.36];K07418//cytochrome P450 family 2 subfamily J [EC:1.14.14.1];K09755//ferulate-5-hydroxylase [EC:1.14.-.-];K07408//cytochrome P450 family 1 subfamily A polypeptide 1 [EC:1.14.14.1]	XP_019576658.1//PREDICTED: cytochrome P450 98A3, partial [Rhinolophus sinicus]
107791679	2527	1.56556	0.839919	Up	LOC107791679	GO:0016020//membrane	GO:0016757//transferase activity, transferring glycosyl groups	GO:0009987//cellular process	K10999//cellulose synthase A [EC:2.4.1.12]	gi|697105062|ref|XP_009606342.1|//PREDICTED: cellulose synthase-like protein E1 isoform X2 [Nicotiana tomentosiformis]
107796972	1163	1.4453	0.839919	Up	LOC107796972	NA	NA	NA	K10781//fatty acyl-ACP thioesterase B [EC:3.1.2.14 3.1.2.21]	gi|698484900|ref|XP_009789241.1|//PREDICTED: uncharacterized protein LOC104236890 [Nicotiana sylvestris]
107788219	1211	1.69849	0.839878	Up	LOC107788219	NA	NA	NA	K15382//solute carrier family 50 (sugar transporter)	gi|698481255|ref|XP_009787633.1|//PREDICTED: bidirectional sugar transporter N3-like [Nicotiana sylvestris]
BGI_novel_G006354	303	2.01509	0.839826	Up	NA	NA	NA	NA	NA
BGI_novel_G035684	2863	2.37448	0.839763	Up	NA	GO:0016021//integral component of membrane	NA	NA	K21989//calcium permeable stress-gated cation channel	XP_019576498.1//PREDICTED: CSC1-like protein At1g69450, partial [Rhinolophus sinicus]
107795252	2119	1.66851	0.839712	Up	LOC107795252	NA	NA	NA	K14638//solute carrier family 15 (peptide/histidine transporter), member 3/4	gi|697107651|ref|XP_009607662.1|//PREDICTED: protein NRT1/ PTR FAMILY 1.2-like [Nicotiana tomentosiformis]
107765182	1131	1.47736	0.839629	Up	LOC107765182	NA	NA	NA	K04645//clathrin light chain B	gi|698448563|ref|XP_009772673.1|//PREDICTED: clathrin light chain 2-like [Nicotiana sylvestris]
107773366	1825	1.40007	0.839608	Up	LOC107773366	NA	GO:0004779//sulfate adenylyltransferase activity	GO:0006790//sulfur compound metabolic process	K13811//3'-phosphoadenosine 5'-phosphosulfate synthase [EC:2.7.7.4 2.7.1.25]	gi|697175355|ref|XP_009596617.1|//PREDICTED: ATP sulfurylase 1, chloroplastic-like [Nicotiana tomentosiformis]
107809932	1044	1.48207	0.839587	Up	LOC107809932	GO:0044424//intracellular part	GO:0046872//metal ion binding;GO:0016462//pyrophosphatase activity	GO:0006793//phosphorus metabolic process	K01507//inorganic pyrophosphatase [EC:3.6.1.1]	gi|697098842|ref|XP_009628780.1|//PREDICTED: soluble inorganic pyrophosphatase-like [Nicotiana tomentosiformis]
107800132	943	1.44756	0.839556	Up	LOC107800132	NA	NA	NA	NA	gi|697111884|ref|XP_009609819.1|//PREDICTED: uncharacterized protein LOC104103612 [Nicotiana tomentosiformis]
107826288	1560	1.54319	0.839473	Up	LOC107826288	NA	GO:0032559//adenyl ribonucleotide binding;GO:0004702//signal transducer, downstream of receptor, with serine/threonine kinase activity	GO:0006464//cellular protein modification process	K04371//mitogen-activated protein kinase 1/3 [EC:2.7.11.24]	gi|697190435|ref|XP_009604282.1|//PREDICTED: mitogen-activated protein kinase homolog MMK2-like [Nicotiana tomentosiformis]
107770993	1239	1.35264	0.839452	Up	LOC107770993	NA	NA	NA	NA	gi|698493932|ref|XP_009793199.1|//PREDICTED: uncharacterized protein LOC104240116 [Nicotiana sylvestris]
107794585	1886	2.42742	0.83938	Up	LOC107794585	NA	NA	NA	K19041//E3 ubiquitin-protein ligase RNF38/44 [EC:2.3.2.27]	gi|697126529|ref|XP_009617303.1|//PREDICTED: RING-H2 finger protein ATL54-like [Nicotiana tomentosiformis]
107826832	846	5.40372	0.83938	Up	LOC107826832	NA	NA	NA	NA	NA
107796934	1362	1.41902	0.839317	Up	LOC107796934	NA	NA	NA	K10450//kelch-like protein 12;K10442//kelch-like protein 1/4/5;K10457//kelch-like protein 20	gi|698418888|ref|XP_009784806.1|//PREDICTED: B2 protein-like [Nicotiana sylvestris]
107770365	1255	1.59574	0.839307	Up	LOC107770365	NA	NA	NA	K14497//protein phosphatase 2C [EC:3.1.3.16];K04730//interleukin-1 receptor-associated kinase 1 [EC:2.7.11.1]	gi|698507098|ref|XP_009798900.1|//PREDICTED: uncharacterized protein LOC104245039 [Nicotiana sylvestris]
BGI_novel_G036441	713	1.47511	0.839224	Up	NA	NA	NA	NA	K00968//choline-phosphate cytidylyltransferase [EC:2.7.7.15]	XP_019577738.1//PREDICTED: choline-phosphate cytidylyltransferase 1, partial [Rhinolophus sinicus]
107767027	1550	2.96963	0.839224	Up	LOC107767027	NA	NA	NA	K12938//null;K08237//null	gi|698568377|ref|XP_009774030.1|//PREDICTED: anthocyanidin 3-O-glucosyltransferase 2-like [Nicotiana sylvestris]
107782356	2455	1.83703	0.839037	Up	LOC107782356	NA	NA	NA	K16241//null;K03248//translation initiation factor 3 subunit G	gi|698509894|ref|XP_009800139.1|//PREDICTED: uncharacterized protein LOC104246095 [Nicotiana sylvestris]
BGI_novel_G028164	1683	2.47131	0.838892	Up	NA	NA	NA	NA	NA	XP_019578303.1//PREDICTED: GDSL esterase/lipase At2g23540, partial [Rhinolophus sinicus]
107829540	1228	1.38233	0.838861	Up	LOC107829540	NA	NA	NA	NA	gi|698488433|ref|XP_009790819.1|//PREDICTED: uncharacterized protein LOC104238217 [Nicotiana sylvestris]
107806709	1836	1.48392	0.838861	Up	LOC107806709	NA	NA	NA	K07198//5'-AMP-activated protein kinase, catalytic alpha subunit [EC:2.7.11.11]	gi|698495558|ref|XP_009793885.1|//PREDICTED: CBL-interacting serine/threonine-protein kinase 25-like [Nicotiana sylvestris]
BGI_novel_G007564	4253	2.43857	0.83884	Up	NA	NA	NA	NA	K10143//E3 ubiquitin-protein ligase RFWD2 [EC:2.3.2.27]	XP_012757016.1//hypothetical protein SAMD00019534_022640 [Acytostelium subglobosum LB1]
107822847	489	1.5491	0.838809	Up	LOC107822847	NA	GO:0004448//isocitrate dehydrogenase activity;GO:0046872//metal ion binding;GO:0000166//nucleotide binding	GO:0019752//carboxylic acid metabolic process;GO:0009060//aerobic respiration	K00031//isocitrate dehydrogenase [EC:1.1.1.42]	gi|698548035|ref|XP_009768205.1|//PREDICTED: isocitrate dehydrogenase [NADP] [Nicotiana sylvestris]
107797654	2437	1.33081	0.838788	Up	LOC107797654	GO:0009941//chloroplast envelope;GO:0009534//chloroplast thylakoid	GO:0016709//oxidoreductase activity, acting on paired donors, with incorporation or reduction of molecular oxygen, NAD(P)H as one donor, and incorporation of one atom of oxygen	GO:0050896//response to stimulus;GO:0009687//abscisic acid metabolic process	K09838//null	gi|698545438|ref|XP_009767383.1|//PREDICTED: zeaxanthin epoxidase, chloroplastic [Nicotiana sylvestris]
107793077	1805	1.48734	0.838778	Up	LOC107793077	GO:0031224//intrinsic component of membrane	GO:0015101//organic cation transmembrane transporter activity	GO:0015696//ammonium transport	K03320//ammonium transporter, Amt family	gi|698547420|ref|XP_009768027.1|//PREDICTED: ammonium transporter 1 member 3 [Nicotiana sylvestris]
107806197	3037	1.40586	0.838695	Up	LOC107806197	NA	NA	NA	K12472//epidermal growth factor receptor substrate 15;K20478//golgin subfamily B member 1	gi|697144670|ref|XP_009626452.1|//PREDICTED: uncharacterized protein LOC104117151 [Nicotiana tomentosiformis]
107806624	831	1.31815	0.838685	Up	LOC107806624	NA	GO:0003676//nucleic acid binding	NA	K10802//high mobility group protein B1	gi|698517281|ref|XP_009803525.1|//PREDICTED: HMG1/2-like protein [Nicotiana sylvestris]
107826115	417	1.87749	0.838653	Up	LOC107826115	NA	NA	NA	K08825//dual specificity tyrosine-phosphorylation-regulated kinase 1 [EC:2.7.12.1]	gi|697149680|ref|XP_009629049.1|//PREDICTED: desumoylating isopeptidase 2-like [Nicotiana tomentosiformis]
BGI_novel_G013180	2012	2.20897	0.838612	Up	NA	NA	GO:0004252//serine-type endopeptidase activity	NA	NA	XP_019575960.1//PREDICTED: subtilisin-like protease SBT1.7 [Rhinolophus sinicus]
107782528	4700	6.83289	0.838581	Up	LOC107782528	NA	NA	NA	K13457//null	gi|698487474|ref|XP_009790395.1|//PREDICTED: putative late blight resistance protein homolog R1A-4 isoform X1 [Nicotiana sylvestris]
107825090	1365	1.43568	0.83856	Up	LOC107825090	NA	NA	NA	K19042//E3 ubiquitin-protein ligase BOI and related proteins [EC:2.3.2.27]	gi|697187584|ref|XP_009602825.1|//PREDICTED: probable BOI-related E3 ubiquitin-protein ligase 3 [Nicotiana tomentosiformis]
107832560	2844	3.03628	0.838529	Up	LOC107832560	NA	NA	NA	K13457//null	gi|698469805|ref|XP_009783656.1|//PREDICTED: putative disease resistance protein At1g50180 [Nicotiana sylvestris]
107759966	4444	1.36247	0.838498	Up	LOC107759966	NA	NA	NA	K20283//golgin subfamily A member 4	gi|697166490|ref|XP_009592075.1|//PREDICTED: myosin-9 [Nicotiana tomentosiformis]
107791541	793	3.37046	0.838477	Up	LOC107791541	NA	NA	NA	K10781//fatty acyl-ACP thioesterase B [EC:3.1.2.14 3.1.2.21]	gi|698551351|ref|XP_009769281.1|//PREDICTED: uncharacterized protein LOC104220158 [Nicotiana sylvestris]
107763570	637	1.31912	0.838446	Up	LOC107763570	NA	NA	NA	NA	NA
107763733	2588	1.40218	0.838436	Up	LOC107763733	NA	NA	NA	K13415//null	gi|697123572|ref|XP_009615784.1|//PREDICTED: probable LRR receptor-like serine/threonine-protein kinase At1g14390 [Nicotiana tomentosiformis]
107809418	755	1.38192	0.838425	Up	LOC107809418	GO:0019866//organelle inner membrane	GO:0016491//oxidoreductase activity	GO:0006091//generation of precursor metabolites and energy	K03937//NADH dehydrogenase (ubiquinone) Fe-S protein 4	gi|698549598|ref|XP_009768700.1|//PREDICTED: NADH dehydrogenase [ubiquinone] iron-sulfur protein 4, mitochondrial-like isoform X1 [Nicotiana sylvestris];gi|698549601|ref|XP_009768701.1|//PREDICTED: NADH dehydrogenase [ubiquinone] iron-sulfur protein 4, mitochondrial-like isoform X2 [Nicotiana sylvestris]
107826056	1454	1.45175	0.838363	Up	LOC107826056	NA	NA	NA	NA	gi|698486361|ref|XP_009789913.1|//PREDICTED: transmembrane protein 184C [Nicotiana sylvestris]
107810681	1338	1.32032	0.838301	Up	LOC107810681	GO:0030312//external encapsulating structure;GO:0005576//extracellular region	GO:0016758//transferase activity, transferring hexosyl groups;GO:0016798//hydrolase activity, acting on glycosyl bonds	GO:0044042//glucan metabolic process	K08235//xyloglucan:xyloglucosyl transferase [EC:2.4.1.207]	gi|698501514|ref|XP_009796455.1|//PREDICTED: xyloglucan endotransglucosylase/hydrolase protein 24-like [Nicotiana sylvestris]
107765037	1572	1.55805	0.838259	Up	LOC107765037	NA	NA	NA	K13464//jasmonate ZIM domain-containing protein	gi|697162981|ref|XP_009590304.1|//PREDICTED: protein TIFY 6B [Nicotiana tomentosiformis]
BGI_novel_G022204	1716	1.6824	0.838249	Up	NA	NA	NA	NA	K05278//flavonol synthase [EC:1.14.11.23];K05933//aminocyclopropanecarboxylate oxidase [EC:1.14.17.4];K06892//feruloyl-CoA ortho-hydroxylase [EC:1.14.11.-]	XP_019577488.1//PREDICTED: 1-aminocyclopropane-1-carboxylate oxidase homolog 11-like [Rhinolophus sinicus]
107820798	1685	1.37717	0.838238	Up	LOC107820798	NA	NA	NA	NA	gi|698578694|ref|XP_009776823.1|//PREDICTED: protein COBRA-like [Nicotiana sylvestris]
BGI_novel_G036371	3238	3.53528	0.838197	Up	NA	NA	NA	NA	K00695//sucrose synthase [EC:2.4.1.13]	XP_019575854.1//PREDICTED: sucrose synthase 3 [Rhinolophus sinicus]
107822659	1394	1.80614	0.838176	Up	LOC107822659	NA	NA	NA	K08852//serine/threonine-protein kinase/endoribonuclease IRE1 [EC:2.7.11.1 3.1.26.-]	gi|698491052|ref|XP_009791965.1|//PREDICTED: serine/threonine-protein kinase/endoribonuclease IRE1a [Nicotiana sylvestris]
BGI_novel_G006997	1451	2.44531	0.838114	Up	NA	NA	NA	NA	NA	XP_018906889.1//PREDICTED: malonyl-CoA:anthocyanidin 5-O-glucoside-6''-O-malonyltransferase-like [Bemisia tabaci]
BGI_novel_G037399	2155	1.70665	0.838083	Up	NA	NA	GO:0016491//oxidoreductase activity	NA	K13948//prostaglandin reductase 1 [EC:1.3.1.74 1.3.1.48]	XP_007466843.1//PREDICTED: NADP-dependent alkenal double bond reductase P1-like [Lipotes vexillifer]
107779610	1587	1.35341	0.838021	Up	LOC107779610	GO:0031224//intrinsic component of membrane	NA	GO:0051234//establishment of localization	K15102//solute carrier family 25 (mitochondrial phosphate transporter), member 3	gi|698510176|ref|XP_009800269.1|//PREDICTED: mitochondrial phosphate carrier protein 3, mitochondrial [Nicotiana sylvestris]
107801173	3115	1.49156	0.83801	Up	LOC107801173	GO:0044464//cell part	GO:0046873//metal ion transmembrane transporter activity	GO:0034220//ion transmembrane transport;GO:0030001//metal ion transport	K03549//KUP system potassium uptake protein	gi|697181984|ref|XP_009599988.1|//PREDICTED: potassium transporter 8-like [Nicotiana tomentosiformis]
107758984	1888	1.80266	0.837803	Up	LOC107758984	NA	NA	NA	K20456//oxysterol-binding protein 1	gi|697119842|ref|XP_009613882.1|//PREDICTED: MATE efflux family protein 1-like isoform X1 [Nicotiana tomentosiformis]
107805810	1181	2.51145	0.837772	Up	LOC107805810	NA	NA	NA	K09597//signal peptide peptidase-like 2B [EC:3.4.23.-]	gi|698528627|ref|XP_009761147.1|//PREDICTED: uncharacterized protein LOC104213349 [Nicotiana sylvestris]
BGI_novel_G018950	930	1.63062	0.83773	Up	NA	NA	GO:0004674//protein serine/threonine kinase activity;GO:0005524//ATP binding	NA	K08960//casein kinase 1, epsilon [EC:2.7.11.1];K02218//casein kinase 1 [EC:2.7.11.1];K08959//casein kinase 1, delta [EC:2.7.11.1]	XP_019576127.1//PREDICTED: casein kinase 1-like protein 7 [Rhinolophus sinicus]
107831176	1202	1.36002	0.837647	Up	LOC107831176	NA	GO:0004175//endopeptidase activity	GO:0019538//protein metabolic process	K01358//ATP-dependent Clp protease, protease subunit [EC:3.4.21.92]	gi|698566438|ref|XP_009773503.1|//PREDICTED: ATP-dependent Clp protease proteolytic subunit 3, chloroplastic [Nicotiana sylvestris]
107831810	1263	1.46029	0.837616	Up	LOC107831810	GO:0031966//mitochondrial membrane	GO:0005244//voltage-gated ion channel activity	GO:0043269//regulation of ion transport	K15040//voltage-dependent anion channel protein 2	gi|698447257|ref|XP_009770519.1|//PREDICTED: mitochondrial outer membrane protein porin 2-like [Nicotiana sylvestris]
107766921	1118	1.66622	0.837585	Up	LOC107766921	NA	NA	NA	K10523//speckle-type POZ protein	gi|697112778|ref|XP_009610269.1|//PREDICTED: MATH domain and coiled-coil domain-containing protein At3g58250-like [Nicotiana tomentosiformis]
107766748	1312	1.65652	0.837585	Up	LOC107766748	NA	GO:0016491//oxidoreductase activity	GO:0008152//metabolic process	K05278//flavonol synthase [EC:1.14.11.23];K06892//feruloyl-CoA ortho-hydroxylase [EC:1.14.11.-]	gi|698561047|ref|XP_009772021.1|//PREDICTED: protein SRG1-like [Nicotiana sylvestris]
107827164	1163	1.41844	0.837471	Up	LOC107827164	NA	NA	NA	NA	gi|698527397|ref|XP_009760542.1|//PREDICTED: hypersensitive-induced response protein 1-like [Nicotiana sylvestris]
BGI_novel_G020197	3126	1.63282	0.837471	Up	NA	GO:0005681//spliceosomal complex	GO:0003723//RNA binding	GO:0000398//mRNA splicing, via spliceosome	K12893//splicing factor, arginine/serine-rich 4/5/6	XP_019578677.1//PREDICTED: serine/arginine-rich splicing factor RS31A-like [Rhinolophus sinicus]
107783373	1018	3.0166	0.837419	Up	LOC107783373	NA	GO:0003824//catalytic activity	NA	K18551//null	gi|697183914|ref|XP_009600978.1|//PREDICTED: uncharacterized protein C24B11.05 [Nicotiana tomentosiformis]
BGI_novel_G025391	2774	6.82655	0.837398	Up	NA	NA	NA	NA	NA
BGI_novel_G018408	2406	6.82655	0.837398	Up	NA	NA	NA	NA	K13698//abhydrolase domain-containing protein 4	CEL95427.1//unnamed protein product [Vitrella brassicaformis CCMP3155]
107821364	2640	6.82018	0.837398	Up	LOC107821364	NA	NA	NA	K07466//replication factor A1	gi|698522326|ref|XP_009757982.1|//PREDICTED: uncharacterized protein LOC104210719 [Nicotiana sylvestris]
BGI_novel_G034035	2066	6.82018	0.837398	Up	NA	GO:0016021//integral component of membrane	GO:0008289//lipid binding	NA	K19916//double C2-like domain-containing protein alpha	XP_019576199.1//PREDICTED: synaptotagmin-1 [Rhinolophus sinicus]
107808646	453	6.82018	0.837398	Up	LOC107808646	NA	NA	NA	K19613//leucine-rich repeat protein SHOC2;K14638//solute carrier family 15 (peptide/histidine transporter), member 3/4	gi|698570290|ref|XP_009774562.1|//PREDICTED: putative disease resistance protein At4g19050 [Nicotiana sylvestris]
BGI_novel_G003260	1004	6.81378	0.837336	Up	NA	NA	NA	NA	NA	XP_014148024.1//hypothetical protein SARC_13321 [Sphaeroforma arctica JP610]
107821434	1005	1.51876	0.837118	Up	LOC107821434	NA	NA	GO:0006412//translation	K03251//translation initiation factor 3 subunit D	gi|698524015|ref|XP_009758822.1|//PREDICTED: eukaryotic translation initiation factor 3 subunit D-like [Nicotiana sylvestris]
107793627	1430	2.21192	0.837097	Up	LOC107793627	NA	NA	NA	K02984//small subunit ribosomal protein S3Ae;K13420//null	gi|698471505|ref|XP_009784047.1|//PREDICTED: uncharacterized protein At4g06744-like [Nicotiana sylvestris]
107760992	2042	1.51614	0.837077	Up	LOC107760992	GO:0031224//intrinsic component of membrane	GO:0015291//secondary active transmembrane transporter activity;GO:0016628//oxidoreductase activity, acting on the CH-CH group of donors, NAD or NADP as acceptor	GO:0071702//organic substance transport;GO:0008152//metabolic process	K08150//MFS transporter, SP family, solute carrier family 2 (myo-inositol transporter), member 13	gi|698470777|ref|XP_009783889.1|//PREDICTED: hexose carrier protein HEX6-like [Nicotiana sylvestris]
BGI_novel_G004467	2450	2.46428	0.836962	Up	NA	NA	NA	NA	NA
BGI_novel_G030969	1689	3.51964	0.83688	Up	NA	NA	NA	NA	K05664//ATP-binding cassette, subfamily B (MDR/TAP), member 11;K05658//ATP-binding cassette, subfamily B (MDR/TAP), member 1 [EC:3.6.3.44]	XP_012248399.1//PREDICTED: probable sulfate/thiosulfate import ATP-binding protein CysA [Bombus impatiens]
107820466	1050	1.38618	0.836869	Up	LOC107820466	NA	NA	NA	NA	gi|697130772|ref|XP_009619440.1|//PREDICTED: uncharacterized protein ycf36 [Nicotiana tomentosiformis]
107815893	1847	1.46088	0.836859	Up	LOC107815893	GO:0031224//intrinsic component of membrane	NA	NA	K14209//solute carrier family 36 (proton-coupled amino acid transporter)	gi|697175558|ref|XP_009596720.1|//PREDICTED: amino acid permease 3-like isoform X1 [Nicotiana tomentosiformis]
107797017	1755	1.44217	0.836817	Up	LOC107797017	NA	GO:0016740//transferase activity	NA	K14791//periodic tryptophan protein 1	gi|698512108|ref|XP_009801085.1|//PREDICTED: uncharacterized WD repeat-containing protein C17D11.16 [Nicotiana sylvestris]
107799607	2105	1.444	0.836797	Up	LOC107799607	NA	NA	NA	K16280//E3 ubiquitin-protein ligase RGLG [EC:2.3.2.27]	gi|698583950|ref|XP_009778227.1|//PREDICTED: E3 ubiquitin-protein ligase RGLG2-like [Nicotiana sylvestris]
BGI_novel_G028979	1809	1.41134	0.836786	Up	NA	GO:0005737//cytoplasm	GO:0003746//translation elongation factor activity;GO:0005525//GTP binding;GO:0003924//GTPase activity	NA	K03231//elongation factor 1-alpha	CEM14916.1//unnamed protein product [Vitrella brassicaformis CCMP3155]
107770644	2334	2.37945	0.836755	Up	LOC107770644	NA	GO:0015645//fatty acid ligase activity	GO:0006633//fatty acid biosynthetic process	K01897//long-chain acyl-CoA synthetase [EC:6.2.1.3]	gi|697172554|ref|XP_009595211.1|//PREDICTED: uncharacterized protein LOC104091551 [Nicotiana tomentosiformis]
107801711	1209	2.58496	0.836651	Up	LOC107801711	NA	NA	NA	K13422//transcription factor MYC2	gi|697134840|ref|XP_009621466.1|//PREDICTED: putative transcription factor bHLH041 [Nicotiana tomentosiformis]
107759568	3070	1.45741	0.836579	Up	LOC107759568	NA	NA	NA	K05387//null	gi|697160459|ref|XP_009589003.1|//PREDICTED: glutamate receptor 3.4 isoform X1 [Nicotiana tomentosiformis];gi|697160463|ref|XP_009589005.1|//PREDICTED: glutamate receptor 3.4 isoform X2 [Nicotiana tomentosiformis]
107761811	507	1.47333	0.836496	Up	LOC107761811	NA	NA	NA	NA	gi|697162983|ref|XP_009590305.1|//PREDICTED: uncharacterized protein LOC104087514 [Nicotiana tomentosiformis]
107812108	673	1.58766	0.836475	Up	LOC107812108	NA	NA	NA	NA	gi|698513192|ref|XP_009801557.1|//PREDICTED: uncharacterized protein LOC104247293 isoform X2 [Nicotiana sylvestris];gi|698513189|ref|XP_009801556.1|//PREDICTED: uncharacterized protein LOC104247293 isoform X1 [Nicotiana sylvestris]
107798126	2302	1.40462	0.83634	Up	LOC107798126	NA	GO:0043169//cation binding;GO:0008238//exopeptidase activity;GO:0008237//metallopeptidase activity	GO:0019538//protein metabolic process	K01262//Xaa-Pro aminopeptidase [EC:3.4.11.9]	gi|698491850|ref|XP_009792322.1|//PREDICTED: probable Xaa-Pro aminopeptidase P [Nicotiana sylvestris]
107799166	542	1.30536	0.83633	Up	LOC107799166	NA	NA	NA	NA	gi|697146524|ref|XP_009627411.1|//PREDICTED: metallothionein-like protein type 2 [Nicotiana tomentosiformis]
107828572	949	1.73474	0.836319	Up	LOC107828572	NA	GO:0046914//transition metal ion binding	NA	K19040//null	gi|698572383|ref|XP_009775127.1|//PREDICTED: RING-H2 finger protein ATL80-like [Nicotiana sylvestris]
107779707	1111	1.34095	0.836309	Up	LOC107779707	NA	GO:0016765//transferase activity, transferring alkyl or aryl (other than methyl) groups	GO:0009755//hormone-mediated signaling pathway	K00799//glutathione S-transferase [EC:2.5.1.18]	gi|697105019|ref|XP_009606319.1|//PREDICTED: probable glutathione S-transferase [Nicotiana tomentosiformis]
BGI_novel_G013361	2208	1.38368	0.836236	Up	NA	NA	NA	NA	K15502//serine/threonine-protein phosphatase 6 regulatory ankyrin repeat subunit A	XP_019576890.1//PREDICTED: serine/threonine-protein kinase STY8-like [Rhinolophus sinicus]
107823514	1804	2.2655	0.836205	Up	LOC107823514	NA	GO:0005506//iron ion binding;GO:0016491//oxidoreductase activity	GO:0008152//metabolic process	K00487//trans-cinnamate 4-monooxygenase [EC:1.14.13.11]	gi|697185618|ref|XP_009601847.1|//PREDICTED: trans-cinnamate 4-monooxygenase-like [Nicotiana tomentosiformis]
107779376	1537	6.80735	0.836112	Up	LOC107779376	NA	NA	NA	K12893//splicing factor, arginine/serine-rich 4/5/6	gi|697182584|ref|XP_009600303.1|//PREDICTED: serine/arginine-rich splicing factor RS31-like isoform X2 [Nicotiana tomentosiformis]
107765269	302	6.80735	0.836112	Up	LOC107765269	NA	NA	NA	NA	NA
107815287	2132	1.52236	0.836101	Up	LOC107815287	GO:0043231//intracellular membrane-bounded organelle	GO:0003677//DNA binding;GO:0005515//protein binding;GO:0001071//null	GO:0006351//transcription, DNA-templated	K14431//transcription factor TGA	gi|697126839|ref|XP_009617448.1|//PREDICTED: TGACG-sequence-specific DNA-binding protein TGA-1A-like [Nicotiana tomentosiformis]
107766769	2985	1.45981	0.83607	Up	LOC107766769	NA	GO:0003824//catalytic activity	NA	K04733//interleukin-1 receptor-associated kinase 4 [EC:2.7.11.1];K13415//null	gi|697123087|ref|XP_009615531.1|//PREDICTED: probable LRR receptor-like serine/threonine-protein kinase At2g16250 isoform X1 [Nicotiana tomentosiformis];gi|697123089|ref|XP_009615532.1|//PREDICTED: probable LRR receptor-like serine/threonine-protein kinase At2g16250 isoform X2 [Nicotiana tomentosiformis]
107792070	1810	1.38968	0.83606	Up	LOC107792070	NA	NA	NA	K14498//serine/threonine-protein kinase SRK2 [EC:2.7.11.1]	gi|698451144|ref|XP_009777005.1|//PREDICTED: serine/threonine-protein kinase SRK2I-like [Nicotiana sylvestris]
107826009	1611	1.79404	0.83606	Up	LOC107826009	NA	NA	NA	K01872//alanyl-tRNA synthetase [EC:6.1.1.7];K07300//Ca2+:H+ antiporter	gi|698574285|ref|XP_009775627.1|//PREDICTED: uncharacterized protein LOC104225506 [Nicotiana sylvestris]
107817025	2037	1.33944	0.83605	Up	LOC107817025	NA	NA	NA	K20495//null	gi|697169313|ref|XP_009593545.1|//PREDICTED: cytochrome P450 704C1-like [Nicotiana tomentosiformis]
107818235	1432	2.13943	0.836039	Up	LOC107818235	NA	NA	NA	K01623//fructose-bisphosphate aldolase, class I [EC:4.1.2.13]	gi|698456374|ref|XP_009780606.1|//PREDICTED: WAT1-related protein At3g30340-like [Nicotiana sylvestris]
107779434	1092	1.43149	0.836018	Up	LOC107779434	NA	NA	NA	K13993//null	gi|697116071|ref|XP_009611949.1|//PREDICTED: uncharacterized protein LOC104105372 [Nicotiana tomentosiformis]
107777121	1896	1.34531	0.835998	Up	LOC107777121	GO:0044424//intracellular part	GO:0015038//glutathione disulfide oxidoreductase activity;GO:0000166//nucleotide binding;GO:0050662//coenzyme binding	GO:0006790//sulfur compound metabolic process;GO:0019725//cellular homeostasis	K00383//glutathione reductase (NADPH) [EC:1.8.1.7]	gi|697185547|ref|XP_009601809.1|//PREDICTED: glutathione reductase, chloroplastic [Nicotiana tomentosiformis]
107783693	2725	1.46383	0.835977	Up	LOC107783693	NA	NA	NA	K13457//null	gi|697164837|ref|XP_009591232.1|//PREDICTED: putative late blight resistance protein homolog R1C-3 [Nicotiana tomentosiformis]
107761281	1850	1.64783	0.835852	Up	LOC107761281	GO:0031224//intrinsic component of membrane	NA	NA	K14209//solute carrier family 36 (proton-coupled amino acid transporter);K15015//solute carrier family 32 (vesicular inhibitory amino acid transporter)	gi|697118814|ref|XP_009613346.1|//PREDICTED: lysine histidine transporter 1-like [Nicotiana tomentosiformis]
107792023	2550	1.39668	0.835821	Up	LOC107792023	NA	GO:0032559//adenyl ribonucleotide binding;GO:0004702//signal transducer, downstream of receptor, with serine/threonine kinase activity	GO:0006464//cellular protein modification process	K14510//null;K17535//serine/threonine-protein kinase TNNI3K [EC:2.7.11.1]	gi|698419450|ref|XP_009792851.1|//PREDICTED: serine/threonine-protein kinase HT1 [Nicotiana sylvestris]
107789029	2436	1.60355	0.835821	Up	LOC107789029	NA	GO:0046914//transition metal ion binding	NA	K11975//E3 ubiquitin-protein ligase RNF144 [EC:2.3.2.27];K11968//ariadne-1 [EC:2.3.2.27]	gi|698522172|ref|XP_009757899.1|//PREDICTED: uncharacterized protein LOC104210646 [Nicotiana sylvestris]
107801441	1437	2.01792	0.835749	Up	LOC107801441	NA	NA	GO:0006810//transport	K02575//null	gi|697120708|ref|XP_009614323.1|//PREDICTED: high affinity nitrate transporter 2.7 [Nicotiana tomentosiformis]
107819343	1040	1.66127	0.835676	Up	LOC107819343	NA	NA	NA	K03006//DNA-directed RNA polymerase II subunit RPB1 [EC:2.7.7.6];K04508//transducin (beta)-like 1;K03327//multidrug resistance protein, MATE family	gi|698545842|ref|XP_009767523.1|//PREDICTED: uncharacterized protein LOC104218681 isoform X1 [Nicotiana sylvestris];gi|698545845|ref|XP_009767524.1|//PREDICTED: protein GET1-like isoform X2 [Nicotiana sylvestris];gi|698545848|ref|XP_009767525.1|//PREDICTED: protein GET1-like isoform X3 [Nicotiana sylvestris];gi|698545854|ref|XP_009767527.1|//PREDICTED: uncharacterized protein LOC104218681 isoform…
107759839	1152	1.51063	0.835645	Up	LOC107759839	NA	NA	NA	NA	gi|698580005|ref|XP_009777174.1|//PREDICTED: LOB domain-containing protein 38-like [Nicotiana sylvestris]
107759565	1870	1.6664	0.835635	Up	LOC107759565	NA	NA	NA	K03327//multidrug resistance protein, MATE family	gi|697162973|ref|XP_009590300.1|//PREDICTED: protein TRANSPARENT TESTA 12-like isoform X1 [Nicotiana tomentosiformis]
107766920	1550	1.63344	0.835604	Up	LOC107766920	NA	NA	NA	K05894//12-oxophytodienoic acid reductase [EC:1.3.1.42]	gi|697112780|ref|XP_009610270.1|//PREDICTED: 12-oxophytodienoate reductase 1-like isoform X1 [Nicotiana tomentosiformis]
107789780	1790	1.61259	0.835479	Up	LOC107789780	NA	NA	NA	NA	gi|698472247|ref|XP_009784222.1|//PREDICTED: WAT1-related protein At3g02690, chloroplastic [Nicotiana sylvestris]
107759388	2416	1.4438	0.835417	Up	LOC107759388	NA	NA	NA	K03294//null;K11584//serine/threonine-protein phosphatase 2A regulatory subunit B'	gi|697123480|ref|XP_009615737.1|//PREDICTED: probable polyamine transporter At1g31830 isoform X2 [Nicotiana tomentosiformis];gi|697123478|ref|XP_009615736.1|//PREDICTED: probable polyamine transporter At1g31830 isoform X1 [Nicotiana tomentosiformis]
107774268	1722	2.09791	0.835344	Up	LOC107774268	NA	NA	NA	K13422//transcription factor MYC2	gi|698576078|ref|XP_009776117.1|//PREDICTED: transcription factor MYC2-like [Nicotiana sylvestris]
107795371	1734	1.88949	0.835199	Up	LOC107795371	NA	NA	NA	K07192//flotillin	gi|697128870|ref|XP_009618487.1|//PREDICTED: flotillin-like protein 4 [Nicotiana tomentosiformis]
107817665	2758	1.67574	0.835106	Up	LOC107817665	NA	NA	NA	NA	gi|698568420|ref|XP_009774044.1|//PREDICTED: uncharacterized protein LOC104224157 isoform X1 [Nicotiana sylvestris];gi|698568424|ref|XP_009774045.1|//PREDICTED: uncharacterized protein LOC104224157 isoform X2 [Nicotiana sylvestris]
107795323	625	1.38034	0.835054	Up	LOC107795323	GO:0044424//intracellular part	GO:0015036//disulfide oxidoreductase activity	GO:0019725//cellular homeostasis;GO:0018904//ether metabolic process;GO:0006091//generation of precursor metabolites and energy;GO:0051234//establishment of localization	K03671//thioredoxin 1	gi|698485350|ref|XP_009789451.1|//PREDICTED: thioredoxin H-type 2 [Nicotiana sylvestris]
107803476	826	2.1187	0.835033	Up	LOC107803476	NA	GO:0016655//oxidoreductase activity, acting on NAD(P)H, quinone or similar compound as acceptor	GO:0008152//metabolic process	K13436//pto-interacting protein 1 [EC:2.7.11.1]	gi|697124847|ref|XP_009616432.1|//PREDICTED: NAD(P)H:quinone oxidoreductase-like [Nicotiana tomentosiformis]
107766747	1268	1.82861	0.834991	Up	LOC107766747	NA	NA	NA	K05278//flavonol synthase [EC:1.14.11.23]	gi|698561050|ref|XP_009772022.1|//PREDICTED: protein SRG1-like [Nicotiana sylvestris]
BGI_novel_G025961	1151	1.43192	0.83496	Up	NA	NA	NA	NA	K15003//cytochrome P450 family 9 [EC:1.14.-.-];K10268//F-box and leucine-rich repeat protein 2/20	KMQ82579.1//retrovirus-related pol polyprotein from transposon tnt 1-94 [Lasius niger]
107760085	3180	1.44605	0.834929	Up	LOC107760085	NA	NA	NA	K14802//phospholipid-transporting ATPase [EC:3.6.3.1]	gi|698556951|ref|XP_009770893.1|//PREDICTED: phospholipid-transporting ATPase 3-like [Nicotiana sylvestris]
107813979	2063	1.39087	0.834919	Up	LOC107813979	NA	GO:0008374//O-acyltransferase activity	GO:0044238//primary metabolic process	K11165//dehydrogenase/reductase SDR family member 7 [EC:1.1.-.-];K06129//lysophospholipase III [EC:3.1.1.5]	gi|698459267|ref|XP_009781258.1|//PREDICTED: lecithin-cholesterol acyltransferase-like 4 [Nicotiana sylvestris]
107794958	444	3.18081	0.834867	Up	LOC107794958	NA	NA	NA	NA	NA
107774534	1450	1.67347	0.834867	Up	LOC107774534	NA	GO:0016301//kinase activity	GO:0006771//riboflavin metabolic process	K00861//riboflavin kinase [EC:2.7.1.26]	gi|698512671|ref|XP_009801342.1|//PREDICTED: bifunctional riboflavin kinase/FMN phosphatase [Nicotiana sylvestris]
107807755	1234	1.31803	0.834857	Up	LOC107807755	NA	NA	NA	K05605//3-hydroxyisobutyryl-CoA hydrolase [EC:3.1.2.4]	gi|698468456|ref|XP_009783363.1|//PREDICTED: probable esterase KAI2 [Nicotiana sylvestris]
107825793	3269	1.32268	0.834857	Up	LOC107825793	NA	GO:0004175//endopeptidase activity;GO:0046914//transition metal ion binding	GO:0019538//protein metabolic process	K01408//insulysin [EC:3.4.24.56]	gi|697140094|ref|XP_009624141.1|//PREDICTED: zinc-metallopeptidase, peroxisomal [Nicotiana tomentosiformis]
107828043	1592	2.5274	0.834784	Up	LOC107828043	NA	NA	NA	K04421//mitogen-activated protein kinase kinase kinase 3 [EC:2.7.11.25];K04373//ribosomal protein S6 kinase alpha-1/2/3/6 [EC:2.7.11.1];K11228//null	gi|698522766|ref|XP_009758194.1|//PREDICTED: mitogen-activated protein kinase kinase kinase NPK1-like [Nicotiana sylvestris]
107802933	2085	1.30955	0.834753	Up	LOC107802933	NA	GO:0008483//transaminase activity;GO:0048037//cofactor binding	NA	K16871//4-aminobutyrate---pyruvate transaminase [EC:2.6.1.96]	gi|698520166|ref|XP_009804950.1|//PREDICTED: gamma aminobutyrate transaminase 1, mitochondrial [Nicotiana sylvestris]
107777993	1301	1.43495	0.834691	Up	LOC107777993	NA	NA	NA	K00512//steroid 17alpha-monooxygenase / 17alpha-hydroxyprogesterone deacetylase [EC:1.14.14.19 1.14.14.32]	gi|698425246|ref|XP_009785020.1|//PREDICTED: isoflavone 2'-hydroxylase-like isoform X2 [Nicotiana sylvestris]
107764528	757	1.69121	0.834628	Up	LOC107764528	NA	NA	NA	NA	gi|697096935|ref|XP_009618873.1|//PREDICTED: uncharacterized protein LOC104110990 [Nicotiana tomentosiformis]
107816377	1503	1.3366	0.834618	Up	LOC107816377	NA	NA	NA	NA	gi|697137254|ref|XP_009622720.1|//PREDICTED: protein PMR5-like [Nicotiana tomentosiformis]
BGI_novel_G015913	1806	1.90402	0.834514	Up	NA	NA	NA	NA	K09422//transcription factor MYB, plant	XP_019577965.1//PREDICTED: myb-related protein 305-like [Rhinolophus sinicus]
107769012	910	1.37754	0.834442	Up	LOC107769012	NA	NA	NA	K12486//stromal membrane-associated protein	gi|697144177|ref|XP_009626201.1|//PREDICTED: probable ADP-ribosylation factor GTPase-activating protein AGD11 [Nicotiana tomentosiformis]
107764143	3113	1.81663	0.834421	Up	LOC107764143	NA	GO:0016740//transferase activity	NA	K14556//U3 small nucleolar RNA-associated protein 12	gi|697133980|ref|XP_009621040.1|//PREDICTED: WD repeat-containing protein 3-like [Nicotiana tomentosiformis]
BGI_novel_G034885	1749	2.1446	0.8344	Up	NA	NA	NA	NA	NA	XP_019577405.1//PREDICTED: WAT1-related protein At1g44800 [Rhinolophus sinicus]
107760977	388	1.39553	0.834307	Up	LOC107760977	GO:0031224//intrinsic component of membrane	NA	GO:0006972//hyperosmotic response	NA	gi|697105854|ref|XP_009606754.1|//PREDICTED: UPF0057 membrane protein At4g30660-like [Nicotiana tomentosiformis]
BGI_novel_G023762	5363	3.17719	0.834286	Up	NA	NA	NA	NA	NA	XP_010162934.1//PREDICTED: uncharacterized protein LOC104522366, partial [Antrostomus carolinensis]
BGI_novel_G029160	1808	1.86931	0.834276	Up	NA	NA	NA	NA	NA
107808712	1405	1.34325	0.834265	Up	LOC107808712	NA	GO:0016765//transferase activity, transferring alkyl or aryl (other than methyl) groups	GO:0018130//heterocycle biosynthetic process	K05953//nicotianamine synthase [EC:2.5.1.43]	gi|697115126|ref|XP_009611489.1|//PREDICTED: nicotianamine synthase [Nicotiana tomentosiformis]
107773804	1649	1.32946	0.834245	Up	LOC107773804	NA	GO:0016301//kinase activity	GO:0007186//G-protein coupled receptor signaling pathway;GO:0006796//phosphate-containing compound metabolic process	K00901//diacylglycerol kinase (ATP) [EC:2.7.1.107]	gi|698556855|ref|XP_009770870.1|//PREDICTED: diacylglycerol kinase 7-like isoform X2 [Nicotiana sylvestris]
107810466	721	1.79727	0.834213	Up	LOC107810466	NA	NA	NA	K06170//presenilin enhancer 2	gi|698568888|ref|XP_009774183.1|//PREDICTED: probable gamma-secretase subunit PEN-2 [Nicotiana sylvestris]
BGI_novel_G015944	2358	2.34618	0.834203	Up	NA	GO:0016020//membrane	GO:0016298//lipase activity	GO:0006629//lipid metabolic process	K01054//acylglycerol lipase [EC:3.1.1.23];K18368//caffeoylshikimate esterase [EC:3.1.1.-]	XP_019578140.1//PREDICTED: caffeoylshikimate esterase-like [Rhinolophus sinicus]
107791323	2018	1.30422	0.834151	Up	LOC107791323	NA	NA	NA	K09840//null	gi|857024480|gb|AKO22631.1|//carotenoid cleavage dioxygenase 4-1 [Nicotiana tabacum]
107796353	1175	1.50217	0.83412	Up	LOC107796353	NA	NA	NA	K10742//DNA replication ATP-dependent helicase Dna2 [EC:3.6.4.12]	gi|698492917|ref|XP_009792768.1|//PREDICTED: ER membrane protein complex subunit 6-like [Nicotiana sylvestris]
107832752	1609	1.7438	0.834079	Up	LOC107832752	NA	NA	NA	K12741//heterogeneous nuclear ribonucleoprotein A1/A3;K06236//collagen, type I, alpha;K14491//two-component response regulator ARR-B family;K14317//nuclear pore complex protein Nup214	gi|698556198|ref|XP_009770704.1|//PREDICTED: uncharacterized protein LOC104221350 isoform X1 [Nicotiana sylvestris];gi|698556204|ref|XP_009770706.1|//PREDICTED: uncharacterized protein LOC104221350 isoform X3 [Nicotiana sylvestris];gi|698556201|ref|XP_009770705.1|//PREDICTED: uncharacterized protein LOC104221350 isoform X2 [Nicotiana sylvestris]
107776601	545	1.28727	0.834037	Up	LOC107776601	NA	NA	NA	NA	NA
107808107	1729	1.55012	0.834016	Up	LOC107808107	NA	NA	NA	K07874//Ras-related protein Rab-1A;K01623//fructose-bisphosphate aldolase, class I [EC:4.1.2.13]	gi|697121053|ref|XP_009614496.1|//PREDICTED: WAT1-related protein At2g37460-like isoform X1 [Nicotiana tomentosiformis];gi|697121055|ref|XP_009614497.1|//PREDICTED: WAT1-related protein At2g37460-like isoform X2 [Nicotiana tomentosiformis]
107779073	1099	1.38345	0.834016	Up	LOC107779073	NA	GO:0046872//metal ion binding	NA	K13448//calcium-binding protein CML	gi|698533829|ref|XP_009763680.1|//PREDICTED: probable calcium-binding protein CML49 [Nicotiana sylvestris]
107820637	2128	1.30342	0.833996	Up	LOC107820637	NA	NA	NA	K09338//homeobox-leucine zipper protein	gi|698579412|ref|XP_009777009.1|//PREDICTED: homeobox-leucine zipper protein ATHB-6-like [Nicotiana sylvestris]
BGI_novel_G001729	3150	2.48239	0.833964	Up	NA	NA	NA	NA	K14638//solute carrier family 15 (peptide/histidine transporter), member 3/4	XP_019576517.1//PREDICTED: protein NRT1/ PTR FAMILY 8.3 [Rhinolophus sinicus]
107797274	1501	1.31567	0.833954	Up	LOC107797274	NA	NA	NA	K01246//null	gi|697166589|ref|XP_009592127.1|//PREDICTED: uncharacterized protein LOC104089024 [Nicotiana tomentosiformis]
107780272	1288	2.24582	0.833871	Up	LOC107780272	NA	GO:0003824//catalytic activity	NA	K02433//aspartyl-tRNA(Asn)/glutamyl-tRNA(Gln) amidotransferase subunit A [EC:6.3.5.6 6.3.5.7]	gi|697098080|ref|XP_009624799.1|//PREDICTED: outer envelope protein 64, mitochondrial [Nicotiana tomentosiformis]
107804932	663	2.37412	0.833726	Up	LOC107804932	NA	NA	NA	K16904//dCTP diphosphatase [EC:3.6.1.12]	gi|697185637|ref|XP_009601857.1|//PREDICTED: dCTP pyrophosphatase 1-like [Nicotiana tomentosiformis]
107805342	1145	1.35222	0.833684	Up	LOC107805342	NA	GO:0003824//catalytic activity	GO:0008152//metabolic process	K15095//null	gi|698432581|ref|XP_009796277.1|//PREDICTED: (+)-neomenthol dehydrogenase-like [Nicotiana sylvestris]
107816667	964	1.32904	0.833684	Up	LOC107816667	GO:0043231//intracellular membrane-bounded organelle	GO:0003677//DNA binding;GO:0005515//protein binding;GO:0001071//null	GO:0006351//transcription, DNA-templated	K09060//null	gi|697130896|ref|XP_009619503.1|//PREDICTED: ocs element-binding factor 1-like [Nicotiana tomentosiformis]
107812632	1104	1.77978	0.833674	Up	LOC107812632	NA	NA	NA	K17943//pumilio RNA-binding family	gi|698589182|ref|XP_009779664.1|//PREDICTED: pumilio homolog 2-like isoform X2 [Nicotiana sylvestris]
107773503	1372	3.56884	0.833674	Up	LOC107773503	NA	NA	NA	K13420//null	gi|697173264|ref|XP_009595556.1|//PREDICTED: probable LRR receptor-like serine/threonine-protein kinase At1g34110 [Nicotiana tomentosiformis]
107813772	752	2.31112	0.833643	Up	LOC107813772	NA	NA	NA	K14488//null	gi|697123202|ref|XP_009615592.1|//PREDICTED: auxin-induced protein 15A-like [Nicotiana tomentosiformis]
107782665	1491	1.39002	0.833446	Up	LOC107782665	NA	NA	NA	NA	gi|698550132|ref|XP_009768876.1|//PREDICTED: uncharacterized protein LOC104219832 isoform X1 [Nicotiana sylvestris];gi|698550135|ref|XP_009768878.1|//PREDICTED: uncharacterized protein LOC104219832 isoform X2 [Nicotiana sylvestris]
107817610	1537	4.34746	0.833415	Up	LOC107817610	NA	NA	NA	K09286//EREBP-like factor	gi|697156966|ref|XP_009587236.1|//PREDICTED: probable WRKY transcription factor 41 isoform X2 [Nicotiana tomentosiformis];gi|697156964|ref|XP_009587235.1|//PREDICTED: probable WRKY transcription factor 41 isoform X1 [Nicotiana tomentosiformis]
107781273	2217	1.66877	0.833404	Up	LOC107781273	NA	NA	NA	K03255//protein TIF31	gi|698538108|ref|XP_009765044.1|//PREDICTED: uncharacterized protein LOC104216639 [Nicotiana sylvestris]
BGI_novel_G031071	3310	6.7879	0.833394	Up	NA	NA	GO:0004252//serine-type endopeptidase activity;GO:0008233//peptidase activity	NA	NA	XP_013752732.1//Pro-apoptotic serine protease nma111 [Thecamonas trahens ATCC 50062]
BGI_novel_G031920	2539	2.30895	0.8333	Up	NA	NA	NA	NA	K09284//AP2-like factor, euAP2 lineage	XP_019577066.1//PREDICTED: AP2-like ethylene-responsive transcription factor TOE3 [Rhinolophus sinicus]
107760213	1909	1.3805	0.833207	Up	LOC107760213	NA	NA	NA	K14207//solute carrier family 38 (sodium-coupled neutral amino acid transporter), member 2	gi|698506546|ref|XP_009798659.1|//PREDICTED: sodium-coupled neutral amino acid transporter 5-like [Nicotiana sylvestris]
BGI_novel_G012733	3250	2.12879	0.833186	Up	NA	GO:0035371//microtubule plus-end;GO:0005876//spindle microtubule;GO:0005871//kinesin complex	GO:0005524//ATP binding;GO:0003777//microtubule motor activity;GO:0008017//microtubule binding;GO:0016887//ATPase activity	GO:0007018//microtubule-based movement	K11498//centromeric protein E	XP_012759979.1//hypothetical protein SAMD00019534_036330, partial [Acytostelium subglobosum LB1]
107763696	955	1.94318	0.833166	Up	LOC107763696	NA	NA	NA	K12135//null	gi|698445830|ref|XP_009768391.1|//PREDICTED: zinc finger protein CONSTANS-LIKE 2-like [Nicotiana sylvestris]
107823414	1669	1.3479	0.833134	Up	LOC107823414	GO:0044424//intracellular part	GO:0030246//carbohydrate binding;GO:0008483//transaminase activity	GO:0005975//carbohydrate metabolic process	K00820//glucosamine---fructose-6-phosphate aminotransferase (isomerizing) [EC:2.6.1.16]	gi|698420335|ref|XP_009758174.1|//PREDICTED: glutamine--fructose-6-phosphate aminotransferase [isomerizing] 2-like [Nicotiana sylvestris]
107780508	2233	1.6211	0.833093	Up	LOC107780508	NA	GO:0016787//hydrolase activity	NA	K02433//aspartyl-tRNA(Asn)/glutamyl-tRNA(Gln) amidotransferase subunit A [EC:6.3.5.6 6.3.5.7]	gi|698575819|ref|XP_009776046.1|//PREDICTED: outer envelope protein 64, mitochondrial [Nicotiana sylvestris]
107829564	1618	1.44742	0.833072	Up	LOC107829564	NA	GO:0016836//hydro-lyase activity	GO:0006558//L-phenylalanine metabolic process	K05359//null	gi|697105035|ref|XP_009606327.1|//PREDICTED: arogenate dehydratase/prephenate dehydratase 6, chloroplastic-like [Nicotiana tomentosiformis]
107792454	1435	1.28896	0.833041	Up	LOC107792454	NA	GO:0004866//endopeptidase inhibitor activity	NA	NA	gi|145839445|gb|ABP96802.1|//proteinase inhibitor II [Nicotiana tabacum]
BGI_novel_G019128	915	1.39591	0.832989	Up	NA	NA	GO:0031625//ubiquitin protein ligase binding	GO:0006511//ubiquitin-dependent protein catabolic process	K03347//cullin 1;K03869//cullin 3	XP_019575937.1//PREDICTED: cullin-1 [Rhinolophus sinicus]
107781759	1244	1.64095	0.832927	Up	LOC107781759	NA	NA	NA	K11982//E3 ubiquitin-protein ligase RNF115/126 [EC:2.3.2.27]	gi|698527284|ref|XP_009760482.1|//PREDICTED: E3 ubiquitin-protein ligase SGR9, amyloplastic-like isoform X1 [Nicotiana sylvestris]
107770901	1765	1.58103	0.832896	Up	LOC107770901	NA	GO:0016747//transferase activity, transferring acyl groups other than amino-acyl groups	NA	K07513//acetyl-CoA acyltransferase 1 [EC:2.3.1.16]	gi|697150911|ref|XP_009629663.1|//PREDICTED: 3-ketoacyl-CoA thiolase 2, peroxisomal-like [Nicotiana tomentosiformis]
107802070	1643	1.6192	0.832875	Up	LOC107802070	NA	NA	NA	K19043//null	gi|698542324|ref|XP_009766365.1|//PREDICTED: E3 ubiquitin-protein ligase RHF1A isoform X1 [Nicotiana sylvestris];gi|698542327|ref|XP_009766366.1|//PREDICTED: E3 ubiquitin-protein ligase RHF1A isoform X2 [Nicotiana sylvestris]
107794209	2642	1.52557	0.832844	Up	LOC107794209	GO:0044464//cell part	GO:0046873//metal ion transmembrane transporter activity	GO:0034220//ion transmembrane transport;GO:0030001//metal ion transport	K03549//KUP system potassium uptake protein	gi|698443884|ref|XP_009765361.1|//PREDICTED: potassium transporter 11-like [Nicotiana sylvestris]
107822635	1898	2.08649	0.832823	Up	LOC107822635	NA	NA	NA	NA	gi|698575105|ref|XP_009775847.1|//PREDICTED: SPX domain-containing protein 4 [Nicotiana sylvestris]
107803794	2216	4.19967	0.832813	Up	LOC107803794	NA	NA	NA	K09286//EREBP-like factor	gi|698582417|ref|XP_009777816.1|//PREDICTED: ethylene-responsive transcription factor ABR1-like isoform X1 [Nicotiana sylvestris]
107815490	1608	1.75552	0.83272	Up	LOC107815490	NA	NA	NA	K18835//null;K18834//WRKY transcription factor 1	gi|697112891|ref|XP_009610329.1|//PREDICTED: probable WRKY transcription factor 57 isoform X1 [Nicotiana tomentosiformis]
107810787	2759	1.46288	0.832688	Up	LOC107810787	NA	NA	NA	K04733//interleukin-1 receptor-associated kinase 4 [EC:2.7.11.1];K04730//interleukin-1 receptor-associated kinase 1 [EC:2.7.11.1]	gi|698431364|ref|XP_009794346.1|//PREDICTED: G-type lectin S-receptor-like serine/threonine-protein kinase At4g27290 isoform X1 [Nicotiana sylvestris]
107788905	1904	1.36987	0.832657	Up	LOC107788905	NA	NA	NA	K10526//OPC-8:0 CoA ligase 1 [EC:6.2.1.-]	gi|697118502|ref|XP_009613176.1|//PREDICTED: 4-coumarate--CoA ligase-like 5 [Nicotiana tomentosiformis]
107815060	2585	1.75899	0.832657	Up	LOC107815060	NA	GO:0046914//transition metal ion binding	NA	K20523//SH3 domain-containing YSC84-like protein 1	gi|698510526|ref|XP_009800421.1|//PREDICTED: uncharacterized protein LOC104246318 isoform X1 [Nicotiana sylvestris]
107763703	1210	1.42681	0.832585	Up	LOC107763703	NA	NA	NA	K06674//structural maintenance of chromosome 2;K20165//TBC1 domain family member 2A	gi|698445836|ref|XP_009768401.1|//PREDICTED: uncharacterized protein LOC104219407 [Nicotiana sylvestris]
107779605	2466	1.42476	0.832522	Up	LOC107779605	NA	NA	NA	NA	gi|698510192|ref|XP_009800276.1|//PREDICTED: RING finger protein 10 [Nicotiana sylvestris]
107828168	933	1.79172	0.832502	Up	LOC107828168	NA	GO:0003676//nucleic acid binding	NA	K10802//high mobility group protein B1;K11296//high mobility group protein B3	gi|698484566|ref|XP_009789088.1|//PREDICTED: high mobility group B protein 14 [Nicotiana sylvestris]
107768163	2047	1.43737	0.832398	Up	LOC107768163	NA	NA	NA	K11996//adenylyltransferase and sulfurtransferase [EC:2.7.7.80 2.8.1.11]	gi|697137983|ref|XP_009623066.1|//PREDICTED: uncharacterized protein LOC104114346 [Nicotiana tomentosiformis]
107764435	1876	1.54636	0.832367	Up	LOC107764435	NA	NA	NA	K12812//ATP-dependent RNA helicase UAP56/SUB2 [EC:3.6.4.13];K18081//myotubularin-related protein 1/2 [EC:3.1.3.64 3.1.3.95]	gi|697159975|ref|XP_009588760.1|//PREDICTED: uncharacterized protein LOC104086249 [Nicotiana tomentosiformis]
BGI_novel_G013903	2767	4.98868	0.832315	Up	NA	NA	NA	NA	K18460//exportin-7	XP_008066179.1//exportin-4 [Carlito syrichta]
107808763	1844	3.78136	0.832273	Up	LOC107808763	NA	NA	NA	K07088//null;K01807//ribose 5-phosphate isomerase A [EC:5.3.1.6]	gi|698573283|ref|XP_009775367.1|//PREDICTED: uncharacterized transporter YBR287W-like [Nicotiana sylvestris]
107829309	747	1.50071	0.832242	Up	LOC107829309	NA	NA	GO:0006950//response to stress	NA	gi|698524872|ref|XP_009759247.1|//PREDICTED: kirola-like [Nicotiana sylvestris]
107783153	1346	6.77479	0.832222	Up	LOC107783153	NA	NA	NA	NA	gi|697185685|ref|XP_009601882.1|//PREDICTED: uncharacterized protein LOC104097077 [Nicotiana tomentosiformis]
BGI_novel_G032179	872	3.46352	0.832087	Up	NA	GO:0005737//cytoplasm	GO:0016787//hydrolase activity;GO:0008474//palmitoyl-(protein) hydrolase activity;GO:0052689//carboxylic ester hydrolase activity	GO:0002084//protein depalmitoylation	K06130//lysophospholipase II [EC:3.1.1.5]	XP_009043851.1//hypothetical protein LOTGIDRAFT_152136 [Lottia gigantea]
107800762	1299	1.59406	0.832066	Up	LOC107800762	GO:0043231//intracellular membrane-bounded organelle	GO:0016538//cyclin-dependent protein serine/threonine kinase regulator activity;GO:0016772//transferase activity, transferring phosphorus-containing groups	GO:0022402//cell cycle process;GO:0006796//phosphate-containing compound metabolic process	NA	gi|698516409|ref|XP_009803083.1|//PREDICTED: cyclin-dependent kinase inhibitor 7-like isoform X1 [Nicotiana sylvestris];gi|698516411|ref|XP_009803084.1|//PREDICTED: cyclin-dependent kinase inhibitor 7-like isoform X2 [Nicotiana sylvestris]
107779587	1786	1.28099	0.832035	Up	LOC107779587	NA	NA	NA	K09338//homeobox-leucine zipper protein	gi|697178232|ref|XP_009598097.1|//PREDICTED: homeobox-leucine zipper protein ATHB-6-like [Nicotiana tomentosiformis]
107767786	896	1.33028	0.832014	Up	LOC107767786	NA	NA	NA	K11982//E3 ubiquitin-protein ligase RNF115/126 [EC:2.3.2.27]	gi|698440019|ref|XP_009759432.1|//PREDICTED: E3 ubiquitin-protein ligase RING1-like [Nicotiana sylvestris]
107762897	604	1.27314	0.832014	Up	LOC107762897	NA	NA	NA	K02883//large subunit ribosomal protein L18e;K11855//ubiquitin carboxyl-terminal hydrolase 36/42 [EC:3.4.19.12]	gi|698434141|ref|XP_009798523.1|//PREDICTED: 14 kDa proline-rich protein DC2.15-like [Nicotiana sylvestris]
107803670	2556	1.31837	0.831983	Up	LOC107803670	GO:0016020//membrane	GO:0016757//transferase activity, transferring glycosyl groups	GO:0009987//cellular process	K10999//cellulose synthase A [EC:2.4.1.12]	gi|698493686|ref|XP_009793109.1|//PREDICTED: cellulose synthase-like protein E1 isoform X2 [Nicotiana sylvestris]
107761802	1192	1.42278	0.831858	Up	LOC107761802	NA	NA	NA	K06997//PLP dependent protein	gi|698498633|ref|XP_009795210.1|//PREDICTED: proline synthase co-transcribed bacterial homolog protein-like [Nicotiana sylvestris]
BGI_novel_G001730	2679	2.30655	0.831817	Up	NA	NA	NA	NA	K17964//leucine-rich PPR motif-containing protein, mitochondrial;K17659//pentatricopeptide repeat domain-containing protein 3	EJY82949.1//hypothetical protein OXYTRI_19434 (macronuclear) [Oxytricha trifallax]
107813515	669	1.85116	0.831817	Up	LOC107813515	NA	NA	NA	K14416//elongation factor 1 alpha-like protein	gi|698456361|ref|XP_009780603.1|//PREDICTED: flowering-promoting factor 1-like protein 3 [Nicotiana sylvestris]
BGI_novel_G020138	1840	2.36757	0.831796	Up	NA	NA	NA	NA	NA	XP_019578404.1//PREDICTED: F-box/kelch-repeat protein At3g23880-like [Rhinolophus sinicus]
107785486	1496	1.29805	0.831765	Up	LOC107785486	NA	NA	NA	K15172//transcription elongation factor SPT5;K07560//D-tyrosyl-tRNA(Tyr) deacylase [EC:3.1.-.-];K03521//electron transfer flavoprotein beta subunit	gi|698472127|ref|XP_009784195.1|//PREDICTED: zinc finger CCCH domain-containing protein 20-like [Nicotiana sylvestris]
107788724	702	1.38025	0.831755	Up	LOC107788724	NA	GO:0016879//ligase activity, forming carbon-nitrogen bonds;GO:0032559//adenyl ribonucleotide binding	GO:0006464//cellular protein modification process	K06689//ubiquitin-conjugating enzyme E2 D [EC:2.3.2.23]	gi|697160303|ref|XP_009588929.1|//PREDICTED: ubiquitin-conjugating enzyme E2 5B-like [Nicotiana tomentosiformis]
BGI_novel_G009281	2652	1.52063	0.831744	Up	NA	NA	NA	NA	K08869//aarF domain-containing kinase	CEL91921.1//unnamed protein product [Vitrella brassicaformis CCMP3155]
107780562	1148	1.26911	0.831672	Up	LOC107780562	NA	NA	NA	K01953//asparagine synthase (glutamine-hydrolysing) [EC:6.3.5.4]	gi|697141459|ref|XP_009624848.1|//PREDICTED: stem-specific protein TSJT1 [Nicotiana tomentosiformis]
107800320	1073	1.42439	0.83162	Up	LOC107800320	NA	NA	NA	K14496//abscisic acid receptor PYR/PYL family	gi|697097924|ref|XP_009624074.1|//PREDICTED: abscisic acid receptor PYL4-like [Nicotiana tomentosiformis]
107815840	825	2.9542	0.831558	Up	LOC107815840	NA	NA	NA	NA	NA
107770691	365	2.9542	0.831558	Up	LOC107770691	NA	NA	NA	NA	gi|568826630|ref|XP_006467674.1|//PREDICTED: uncharacterized protein LOC102619347 [Citrus sinensis]
107830911	500	1.29956	0.831537	Up	LOC107830911	GO:0016020//membrane	GO:0046914//transition metal ion binding;GO:0003824//catalytic activity	GO:0008152//metabolic process;GO:0006950//response to stress	K08070//null	gi|75206691|sp|Q9SLN8.1|DBR_TOBAC//RecName: Full=2-alkenal reductase (NADP(+)-dependent); AltName: Full=Alkenal double bound reductase; AltName: Full=Allylic alcohol dehydrogenase 1; Short=allyl-ADH1; AltName: Full=Flavin-free double bond reductase; Short=NtDBR; AltName: Full=Pulegone reductase; Short=NtRed-1
107832373	1834	2.24576	0.831527	Up	LOC107832373	NA	NA	NA	K07393//glutathionyl-hydroquinone reductase [EC:1.8.5.7]	gi|697182010|ref|XP_009600003.1|//PREDICTED: UPF0481 protein At3g47200 isoform X1 [Nicotiana tomentosiformis]
107766940	1724	1.80735	0.831423	Up	LOC107766940	NA	NA	NA	K14432//ABA responsive element binding factor	gi|698527341|ref|XP_009760513.1|//PREDICTED: ABSCISIC ACID-INSENSITIVE 5-like protein 6 [Nicotiana sylvestris]
107799795	1270	1.63621	0.831381	Up	LOC107799795	NA	NA	NA	K11320//E1A-binding protein p400 [EC:3.6.4.-]	gi|697115577|ref|XP_009611701.1|//PREDICTED: uncharacterized protein LOC104105152 [Nicotiana tomentosiformis]
107781532	1445	1.42152	0.83135	Up	LOC107781532	NA	NA	NA	K12581//CCR4-NOT transcription complex subunit 7/8;K02437//glycine cleavage system H protein;K13126//polyadenylate-binding protein;K05941//glutathione gamma-glutamylcysteinyltransferase [EC:2.3.2.15];K01054//acylglycerol lipase [EC:3.1.1.23]	gi|698567756|ref|XP_009773865.1|//PREDICTED: NAC transcription factor 29-like [Nicotiana sylvestris]
107762925	927	1.40786	0.831298	Up	LOC107762925	NA	NA	GO:0016098//monoterpenoid metabolic process	K12742//null;K18108//null	gi|147778982|emb|CAN75756.1|//hypothetical protein VITISV_025496 [Vitis vinifera];gi|698489584|ref|XP_009791335.1|//PREDICTED: (-)-camphene/tricyclene synthase, chloroplastic-like [Nicotiana sylvestris]
BGI_novel_G031016	2181	1.44649	0.831288	Up	NA	NA	NA	NA	NA	XP_019577899.1//PREDICTED: alpha-barbatene synthase-like, partial [Rhinolophus sinicus]
107761868	3248	1.53188	0.831195	Up	LOC107761868	NA	NA	NA	K11323//histone arginine demethylase JMJD6 [EC:1.14.11.-]	gi|698530277|ref|XP_009761963.1|//PREDICTED: F-box protein At1g78280 isoform X1 [Nicotiana sylvestris]
107824323	1460	1.39489	0.831143	Up	LOC107824323	NA	NA	NA	K18213//null	gi|698507241|ref|XP_009798966.1|//PREDICTED: protein STAY-GREEN, chloroplastic-like [Nicotiana sylvestris]
107808231	1803	2.43142	0.831101	Up	LOC107808231	NA	NA	NA	K05747//Wiskott-Aldrich syndrome protein	gi|698581589|ref|XP_009777592.1|//PREDICTED: formin-like protein 14 [Nicotiana sylvestris]
107822345	612	1.81586	0.831101	Up	LOC107822345	NA	NA	NA	NA	gi|698518443|ref|XP_009804086.1|//PREDICTED: uncharacterized protein LOC104249372 [Nicotiana sylvestris]
107799287	1265	1.75392	0.831091	Up	LOC107799287	NA	NA	NA	K05747//Wiskott-Aldrich syndrome protein	gi|698536468|ref|XP_009764520.1|//PREDICTED: ninja-family protein AFP3-like [Nicotiana sylvestris]
107765435	1260	1.45672	0.831049	Up	LOC107765435	NA	GO:0046914//transition metal ion binding;GO:0048037//cofactor binding	NA	K15631//molybdenum cofactor sulfurtransferase [EC:2.8.1.9]	gi|698556173|ref|XP_009770696.1|//PREDICTED: mitochondrial amidoxime reducing component 2-like [Nicotiana sylvestris]
107778266	1042	1.40194	0.830966	Up	LOC107778266	GO:0031224//intrinsic component of membrane	NA	GO:0006810//transport	K08511//vesicle-associated membrane protein 72	gi|698515424|ref|XP_009802587.1|//PREDICTED: vesicle-associated membrane protein 721-like [Nicotiana sylvestris]
107828346	1263	1.41645	0.830956	Up	LOC107828346	NA	NA	NA	NA	gi|698428449|ref|XP_009789751.1|//PREDICTED: uncharacterized protein LOC104237317 [Nicotiana sylvestris]
107791849	2675	1.50442	0.830842	Up	LOC107791849	NA	NA	NA	NA	gi|698545478|ref|XP_009767399.1|//PREDICTED: pre-rRNA-processing protein ESF1 [Nicotiana sylvestris]
107764906	950	6.76155	0.83079	Up	LOC107764906	NA	NA	NA	K15178//RNA polymerase-associated protein RTF1	gi|697131747|ref|XP_009619931.1|//PREDICTED: pre-mRNA-splicing factor CWC22 homolog [Nicotiana tomentosiformis]
107773079	1807	6.76155	0.83079	Up	LOC107773079	NA	NA	NA	K08739//DNA mismatch repair protein MLH3	gi|698485889|ref|XP_009789706.1|//PREDICTED: uncharacterized protein LOC104237290 [Nicotiana sylvestris]
BGI_novel_G024256	4041	1.7134	0.83079	Up	NA	GO:0070062//extracellular exosome	GO:0016787//hydrolase activity	NA	K01061//carboxymethylenebutenolidase [EC:3.1.1.45]	XP_004326157.1//PREDICTED: carboxymethylenebutenolidase homolog [Tursiops truncatus]
BGI_novel_G018679	1030	1.58185	0.830759	Up	NA	NA	NA	NA	K16175//protein scribble;K13416//brassinosteroid insensitive 1-associated receptor kinase 1 [EC:2.7.10.1 2.7.11.1];K10130//leucine-rich repeats and death domain-containing protein	XP_019575788.1//PREDICTED: probable LRR receptor-like serine/threonine-protein kinase RFK1, partial [Rhinolophus sinicus]
107779006	644	1.28935	0.830707	Up	LOC107779006	NA	GO:0016655//oxidoreductase activity, acting on NAD(P)H, quinone or similar compound as acceptor	GO:0008152//metabolic process	K13436//pto-interacting protein 1 [EC:2.7.11.1]	gi|697097791|ref|XP_009623453.1|//PREDICTED: NAD(P)H:quinone oxidoreductase [Nicotiana tomentosiformis]
107814151	1936	4.71699	0.830686	Up	LOC107814151	NA	GO:0016160//amylase activity;GO:0043167//ion binding	GO:0005976//polysaccharide metabolic process	K01177//null	gi|697117914|ref|XP_009612895.1|//PREDICTED: beta-amylase 3, chloroplastic [Nicotiana tomentosiformis]
107794756	1779	1.40074	0.830614	Up	LOC107794756	GO:0031224//intrinsic component of membrane	GO:0015101//organic cation transmembrane transporter activity	GO:0015696//ammonium transport	K03320//ammonium transporter, Amt family	gi|697187329|ref|XP_009602703.1|//PREDICTED: ammonium transporter 1 member 3 [Nicotiana tomentosiformis]
107832646	1808	1.42767	0.830551	Up	LOC107832646	NA	GO:0016788//hydrolase activity, acting on ester bonds	NA	K01051//pectinesterase [EC:3.1.1.11]	gi|697167966|ref|XP_009592853.1|//PREDICTED: probable pectinesterase/pectinesterase inhibitor 12 [Nicotiana tomentosiformis]
107832823	1325	1.52974	0.830323	Up	LOC107832823	NA	GO:0032559//adenyl ribonucleotide binding;GO:0004672//protein kinase activity	GO:0006464//cellular protein modification process	K04515//calcium/calmodulin-dependent protein kinase (CaM kinase) II [EC:2.7.11.17]	gi|698427798|ref|XP_009788812.1|//PREDICTED: phosphoenolpyruvate carboxylase kinase 1-like [Nicotiana sylvestris]
BGI_novel_G004171	2779	1.92855	0.830178	Up	NA	NA	NA	NA	K13436//pto-interacting protein 1 [EC:2.7.11.1];K13416//brassinosteroid insensitive 1-associated receptor kinase 1 [EC:2.7.10.1 2.7.11.1]	XP_019576998.1//PREDICTED: cysteine-rich receptor-like protein kinase 29, partial [Rhinolophus sinicus]
BGI_novel_G012433	3975	2.04194	0.830085	Up	NA	NA	NA	NA	K02084//apoptotic protease-activating factor	XP_019575883.1//PREDICTED: probable disease resistance protein At4g33300, partial [Rhinolophus sinicus]
107791501	1825	1.40815	0.830074	Up	LOC107791501	NA	NA	NA	K03252//translation initiation factor 3 subunit C;K19562//null;K19995//secretory carrier-associated membrane protein	gi|698503269|ref|XP_009797241.1|//PREDICTED: uncharacterized protein LOC104243699 isoform X1 [Nicotiana sylvestris];gi|697127787|ref|XP_009617942.1|//PREDICTED: uncharacterized protein LOC104110199 isoform X1 [Nicotiana tomentosiformis]
107764730	1142	1.45355	0.830064	Up	LOC107764730	NA	GO:0016667//oxidoreductase activity, acting on a sulfur group of donors;GO:0003676//nucleic acid binding	GO:0008152//metabolic process	K12260//sulfiredoxin [EC:1.8.98.2]	gi|698536297|ref|XP_009764466.1|//PREDICTED: sulfiredoxin, chloroplastic/mitochondrial [Nicotiana sylvestris]
107828667	668	1.31197	0.829887	Up	LOC107828667	NA	NA	GO:0050896//response to stimulus	NA	gi|697185159|ref|XP_009601603.1|//PREDICTED: late embryogenesis abundant protein Lea5-like [Nicotiana tomentosiformis]
107766037	2479	1.32986	0.829836	Up	LOC107766037	NA	NA	NA	K16670//homeobox protein Meis2;K15613//homeobox protein Meis1	gi|698511415|ref|XP_009800804.1|//PREDICTED: homeobox protein BEL1 homolog [Nicotiana sylvestris]
107829970	1745	1.286	0.829825	Up	LOC107829970	NA	GO:0035251//UDP-glucosyltransferase activity	NA	K08237//null	gi|697149101|ref|XP_009628747.1|//PREDICTED: hydroquinone glucosyltransferase-like [Nicotiana tomentosiformis]
107796611	1606	2.65896	0.829784	Up	LOC107796611	NA	NA	NA	K15172//transcription elongation factor SPT5;K07560//D-tyrosyl-tRNA(Tyr) deacylase [EC:3.1.-.-]	gi|697131959|ref|XP_009620041.1|//PREDICTED: zinc finger CCCH domain-containing protein 20 [Nicotiana tomentosiformis]
107762843	2226	1.41819	0.829773	Up	LOC107762843	NA	NA	NA	K10767//mRNA N6-methyladenine demethylase [EC:1.14.11.53]	gi|697180471|ref|XP_009599211.1|//PREDICTED: uncharacterized protein LOC104094898 [Nicotiana tomentosiformis]
107809791	2063	2.39878	0.829742	Up	LOC107809791	NA	NA	NA	K14493//gibberellin receptor GID1 [EC:3.-.-.-]	gi|698547752|ref|XP_009768118.1|//PREDICTED: gibberellin receptor GID1B-like [Nicotiana sylvestris]
107792468	1207	1.39572	0.829721	Up	LOC107792468	NA	NA	NA	K13425//null	gi|697149399|ref|XP_009628910.1|//PREDICTED: probable WRKY transcription factor 35 isoform X2 [Nicotiana tomentosiformis];gi|697149397|ref|XP_009628909.1|//PREDICTED: probable WRKY transcription factor 35 isoform X1 [Nicotiana tomentosiformis]
107827655	3229	1.45394	0.829701	Up	LOC107827655	NA	NA	NA	NA	gi|698429421|ref|XP_009791394.1|//PREDICTED: uncharacterized protein LOC104238654 isoform X2 [Nicotiana sylvestris];gi|698429409|ref|XP_009791380.1|//PREDICTED: uncharacterized protein LOC104238654 isoform X1 [Nicotiana sylvestris]
BGI_novel_G002744	1064	1.49928	0.829607	Up	NA	NA	NA	NA	NA
107759349	1586	1.30239	0.829597	Up	LOC107759349	GO:0043232//intracellular non-membrane-bounded organelle	GO:0032559//adenyl ribonucleotide binding	NA	K10355//actin, other eukaryote	gi|697155310|ref|XP_009631892.1|//PREDICTED: actin-101 [Nicotiana tomentosiformis]
107772200	2415	2.77982	0.829587	Up	LOC107772200	NA	NA	NA	K08472//mlo protein	gi|698436457|ref|XP_009801961.1|//PREDICTED: MLO-like protein 6 [Nicotiana sylvestris]
107817799	1430	1.31321	0.829576	Up	LOC107817799	NA	GO:0016765//transferase activity, transferring alkyl or aryl (other than methyl) groups	GO:0018130//heterocycle biosynthetic process	K05953//nicotianamine synthase [EC:2.5.1.43]	gi|594615358|gb|AHM22926.1|//nicotianamine synthase [Nicotiana tabacum]
BGI_novel_G014565	2186	6.74147	0.829472	Up	NA	NA	NA	NA	NA
BGI_novel_G029240	2323	6.74819	0.829472	Up	NA	GO:0016021//integral component of membrane	NA	NA	NA	XP_004347077.2//hypothetical protein CAOG_05392 [Capsaspora owczarzaki ATCC 30864]
107804587	1687	1.95954	0.829421	Up	LOC107804587	NA	GO:0016758//transferase activity, transferring hexosyl groups	NA	K08236//null;K13068//null	gi|698428701|ref|XP_009790173.1|//PREDICTED: cinnamate beta-D-glucosyltransferase-like [Nicotiana sylvestris]
107819969	1968	2.71272	0.8294	Up	LOC107819969	NA	GO:0046872//metal ion binding;GO:0016491//oxidoreductase activity	NA	K00512//steroid 17alpha-monooxygenase / 17alpha-hydroxyprogesterone deacetylase [EC:1.14.14.19 1.14.14.32]	gi|697144898|ref|XP_009626573.1|//PREDICTED: 3,9-dihydroxypterocarpan 6A-monooxygenase-like isoform X1 [Nicotiana tomentosiformis]
107791137	1268	2.07529	0.829379	Up	LOC107791137	NA	NA	NA	K08233//polyneuridine-aldehyde esterase [EC:3.1.1.78]	gi|75324631|sp|Q6RYA0.1|SABP2_TOBAC//RecName: Full=Salicylic acid-binding protein 2; Short=NtSABP2; AltName: Full=Methyl salicylate esterase
107810043	1223	1.43411	0.829369	Up	LOC107810043	NA	NA	NA	K13993//null	gi|698508264|ref|XP_009799414.1|//PREDICTED: uncharacterized protein LOC104245497 [Nicotiana sylvestris]
107830482	1065	1.38666	0.829358	Up	LOC107830482	GO:0031224//intrinsic component of membrane	NA	GO:0006810//transport	K09872//aquaporin PIP	gi|697131233|ref|XP_009619670.1|//PREDICTED: aquaporin PIP2-1-like [Nicotiana tomentosiformis]
107764218	2462	2.24569	0.829306	Up	LOC107764218	NA	NA	NA	NA	gi|698424611|ref|XP_009784125.1|//PREDICTED: uncharacterized protein LOC104232584 [Nicotiana sylvestris]
107827127	812	1.9688	0.829213	Up	LOC107827127	NA	NA	NA	NA	gi|698538772|ref|XP_009765243.1|//PREDICTED: uncharacterized protein LOC104216810 [Nicotiana sylvestris]
107801743	647	1.2519	0.829192	Up	LOC107801743	GO:0009536//plastid	GO:0005507//copper ion binding	GO:0032502//developmental process;GO:0006979//response to oxidative stress;GO:0034755//iron ion transmembrane transport;GO:0006970//response to osmotic stress;GO:0030003//cellular cation homeostasis	K07213//copper chaperone	gi|698509806|ref|XP_009800096.1|//PREDICTED: copper transport protein CCH isoform X2 [Nicotiana sylvestris];gi|698509803|ref|XP_009800094.1|//PREDICTED: copper transport protein CCH isoform X1 [Nicotiana sylvestris]
107803973	3080	1.55932	0.829151	Up	LOC107803973	NA	NA	NA	K04730//interleukin-1 receptor-associated kinase 1 [EC:2.7.11.1]	gi|698548318|ref|XP_009768306.1|//PREDICTED: probable LRR receptor-like serine/threonine-protein kinase At1g06840 [Nicotiana sylvestris]
107770172	1402	2.2291	0.82913	Up	LOC107770172	NA	NA	NA	NA	gi|697115973|ref|XP_009611901.1|//PREDICTED: uncharacterized protein LOC104105344 [Nicotiana tomentosiformis]
BGI_novel_G005279	1321	4.04439	0.82912	Up	NA	NA	NA	NA	NA
BGI_novel_G031290	1671	2.03008	0.829016	Up	NA	NA	NA	NA	NA	XP_019577041.1//PREDICTED: LOW QUALITY PROTEIN: uncharacterized protein LOC109441290, partial [Rhinolophus sinicus]
107804237	685	1.29786	0.828933	Up	LOC107804237	NA	NA	NA	K09874//null	gi|697124349|ref|XP_009616167.1|//PREDICTED: uncharacterized protein LOC104108754 [Nicotiana tomentosiformis]
107809364	1958	1.63158	0.828912	Up	LOC107809364	NA	NA	NA	K03327//multidrug resistance protein, MATE family	gi|697162975|ref|XP_009590301.1|//PREDICTED: protein TRANSPARENT TESTA 12-like isoform X2 [Nicotiana tomentosiformis];gi|697162973|ref|XP_009590300.1|//PREDICTED: protein TRANSPARENT TESTA 12-like isoform X1 [Nicotiana tomentosiformis]
107780667	3593	1.49797	0.828902	Up	LOC107780667	NA	GO:0004620//phospholipase activity	NA	K01115//phospholipase D1/2 [EC:3.1.4.4]	gi|697168670|ref|XP_009593225.1|//PREDICTED: phospholipase D beta 1-like [Nicotiana tomentosiformis]
BGI_novel_G011271	3865	3.38827	0.828902	Up	NA	NA	NA	NA	NA
107799408	1940	1.24976	0.828902	Up	LOC107799408	NA	GO:0046872//metal ion binding;GO:0003824//catalytic activity	NA	K18117//null;K14182//null	gi|75241169|sp|Q84LF2.1|5EAS3_NICAT//RecName: Full=5-epi-aristolochene synthase 3; Short=NaEAS12
107821548	1953	1.28732	0.828892	Up	LOC107821548	NA	GO:0046872//metal ion binding;GO:0003824//catalytic activity	NA	K18117//null;K14182//null	gi|505588|gb|AAA19216.1|//5-epi-aristolochene synthase [Nicotiana tabacum]
107772840	944	1.30214	0.82886	Up	LOC107772840	NA	NA	NA	K17345//tetraspanin-5	gi|698505465|ref|XP_009798186.1|//PREDICTED: tetraspanin-8-like [Nicotiana sylvestris]
107776331	639	1.68152	0.828777	Up	LOC107776331	NA	NA	NA	NA	gi|697124459|ref|XP_009616227.1|//PREDICTED: uncharacterized protein LOC104108808 [Nicotiana tomentosiformis]
107767729	1320	1.51833	0.828746	Up	LOC107767729	NA	NA	NA	K10406//kinesin family member C2/C3	gi|698484670|ref|XP_009789133.1|//PREDICTED: uncharacterized protein LOC104236813 [Nicotiana sylvestris]
107805851	1758	2.22463	0.828726	Up	LOC107805851	NA	GO:0003824//catalytic activity	NA	K14664//null	gi|697097983|ref|XP_009624362.1|//PREDICTED: IAA-amino acid hydrolase ILR1-like 4 [Nicotiana tomentosiformis]
107760129	677	1.6087	0.828705	Up	LOC107760129	NA	GO:0005488//binding	GO:0010876//lipid localization;GO:0051234//establishment of localization	NA	gi|698443612|ref|XP_009764784.1|//PREDICTED: non-specific lipid-transfer protein 2-like [Nicotiana sylvestris]
107809133	1337	2.58796	0.828601	Up	LOC107809133	NA	NA	NA	K14963//COMPASS component SWD3;K14818//ribosome assembly protein SQT1	gi|698521099|ref|XP_009757362.1|//PREDICTED: angio-associated migratory cell protein [Nicotiana sylvestris]
BGI_novel_G007841	4550	1.71546	0.82858	Up	NA	NA	NA	NA	K02084//apoptotic protease-activating factor	XP_017267042.1//PREDICTED: apoptotic protease-activating factor 1 [Kryptolebias marmoratus]
107776924	1584	1.26133	0.828549	Up	LOC107776924	NA	NA	NA	K08057//calreticulin	gi|698426056|ref|XP_009786225.1|//PREDICTED: calreticulin-3-like [Nicotiana sylvestris]
[truncated: 2,739 more rows]

## Sheet: b) Pvgstu3-3.4_DT_8h vs WT_C
Table S7. Representative differentially expressed genes (DEGs) of Pvgstu3-3.4 and WT plants (log2FoldChange) under: a) stress-free control (C) conditions (groups 1 vs 2, respectively); b) stress-free WT (C) vs Pvgstu3-3 at 8h under D_T (groups 1 vs 3, respectively), c) stress-free WT (C) vs Pvgstu3-3.4 under 48h D_T (groups 1 vs 4, respectively); and d) stress-free Pvgstu3-3.4 vs Pvgstu3-3.4 at 4…
[truncated: 6,008 more rows]

[truncated: 2 more sheets: c) Pvgstu3-3.4_DT_48h vs WT_C, d) Pvgstu3-3.4_DT_48h vs C]
